# Supplementary material for: Sonification of network traffic flow for monitoring and situational awareness
Source: PLoS One. 2018 Apr 19;13(4):e0195948. doi: 10.1371/journal.pone.0195948 (PMC5908141; doi:10.1371/journal.pone.0195948)
Supplement: S3 Appendix — Text file consists IP flows information. Each raw consists first, time window number, then the IP flow number within current time window, then host A IP address, host B IP address, and then the feature counts sorted in the same sequence in S1 Appendix. (TEXT) [file pone.0195948.s003.text]

2&0&192.168.1.23&52.206.50.13&0&0&0&0&0&0&0&0&6&0&5&6&0&0&0\\ 
2&1&192.168.2.101&192.168.1.23&0&0&0&11&0&0&12&0&0&0&1&0&0&0&0\\ 
Anomaly. Incoming suspicion SYN port scan activity 
Anomaly. Suspicious incoming TCP handshake communication 
Anomaly. RST out communication Mechanism 
2&2&192.168.1.23&216.58.210.46&0&0&16&1&0&17&0&0&143&104&64&78&0&0&0\\ 
2&3&192.168.1.23&54.247.163.89&0&0&1&0&0&0&0&0&29&0&28&29&0&0&0\\ 
2&4&192.168.1.23&31.55.162.176&0&0&1&0&0&2&0&0&253&354&10&8&0&0&0\\ 
2&5&192.168.1.23&216.58.210.42&0&0&1&0&0&1&0&0&7&5&4&5&0&0&0\\ 
2&6&192.168.1.23&74.125.105.240&0&0&1&0&0&1&0&0&1379&3851&7&10&0&0&0\\ 
2&7&192.168.1.23&216.58.210.33&0&0&5&0&0&5&0&0&18&13&14&13&0&0&0\\ 
3&0&74.125.105.240&192.168.1.23&0&0&0&0&0&0&0&0&15&112&0&1&0&0&0\\ 
3&1&192.168.2.101&192.168.1.23&0&0&0&4&0&0&5&0&0&1&0&0&0&0&0\\ 
3&2&192.168.1.23&208.117.234.23&1&1&0&1&0&1&0&0&12&8&3&4&0&0&0\\ 
3&3&192.168.1.23&54.247.163.89&0&0&1&0&0&0&0&0&3&0&2&3&0&0&0\\ 
3&4&192.168.1.23&52.206.50.13&0&0&0&0&0&0&0&0&1&0&1&1&0&0&0\\ 
3&5&192.168.1.23&216.58.210.46&0&0&1&0&0&1&0&0&13&6&6&8&0&0&0\\ 
3&6&192.168.1.23&31.55.162.176&0&0&0&0&0&0&0&0&131&195&0&0&0&0&0\\ 
4&0&192.168.1.23&31.55.162.176&0&0&0&0&0&0&0&0&166&247&1&2&0&0&0\\ 
4&1&192.168.2.101&192.168.1.23&0&0&0&10&0&0&11&0&1&0&0&0&0&0&0\\ 
Anomaly. Incoming suspicion SYN port scan activity 
Anomaly. Suspicious incoming TCP handshake communication 
Anomaly. RST out communication Mechanism 
4&2&192.168.1.23&52.206.50.13&0&0&0&1&0&0&0&0&3&0&2&3&0&0&0\\ 
4&3&192.168.1.23&216.58.210.46&0&0&0&0&0&1&0&0&8&5&6&4&0&0&0\\ 
4&4&192.168.1.23&54.247.163.89&0&0&1&0&0&0&0&0&1&0&0&1&0&0&0\\ 
4&5&192.168.1.23&74.125.105.240&0&0&0&0&0&0&0&0&664&1064&1&1&0&0&0\\ 
5&0&74.125.105.240&192.168.1.23&0&0&0&0&0&0&0&0&540&1466&1&2&0&0&0\\ 
5&1&192.168.2.101&192.168.1.23&0&0&0&1&0&0&2&0&0&1&0&0&0&0&0\\ 
5&2&192.168.1.23&216.58.210.46&0&0&0&1&0&0&0&0&1&1&1&1&0&0&0\\ 
5&3&192.168.1.23&52.206.50.13&0&0&0&0&0&0&0&0&3&0&1&2&0&0&0\\ 
5&4&31.55.162.176&192.168.1.23&1&0&0&0&0&0&0&0&65&222&2&1&0&0&0\\ 
6&0&74.125.105.240&192.168.1.23&0&0&0&0&0&0&0&0&458&1354&1&2&0&0&0\\ 
6&1&192.168.1.23&52.206.50.13&0&0&0&0&0&0&0&0&3&1&2&3&0&0&0\\ 
6&2&192.168.1.23&216.58.210.46&0&0&0&0&0&0&0&0&1&1&2&1&0&0&0\\ 
6&3&192.168.1.23&31.55.162.176&0&0&0&0&0&0&0&0&52&326&1&1&0&0&0\\ 
7&0&31.55.162.176&192.168.1.23&0&0&0&0&0&0&0&0&15&118&1&1&0&0&0\\ 
7&1&192.168.1.23&52.206.50.13&0&0&0&0&0&0&0&0&2&1&1&2&0&0&0\\ 
7&2&192.168.1.23&74.125.105.240&0&0&0&0&0&0&0&0&445&1230&1&1&0&0&0\\ 
8&0&31.55.162.176&192.168.1.23&0&0&0&0&0&0&0&0&63&438&1&2&0&0&0\\ 
8&1&192.168.1.23&74.125.105.240&0&0&0&0&0&0&0&0&451&1249&1&0&0&0&0\\ 
8&2&192.168.1.23&52.206.50.13&0&0&0&0&0&0&0&0&4&0&2&3&0&0&0\\ 
8&3&192.168.1.23&216.58.210.46&0&0&0&0&0&0&0&0&3&2&3&2&0&0&0\\ 
9&0&74.125.105.240&192.168.1.23&0&0&0&0&0&0&0&0&198&1492&1&1&0&0&0\\ 
9&1&192.168.1.23&52.206.50.13&0&0&0&0&0&0&0&0&2&1&1&2&0&0&0\\ 
9&2&192.168.1.23&31.55.162.176&0&0&0&0&0&0&0&0&32&221&1&1&0&0&0\\ 
10&0&74.125.105.240&192.168.1.23&0&0&0&0&0&0&0&0&1051&1432&1&1&0&0&0\\ 
10&1&192.168.1.23&52.206.50.13&0&0&0&0&0&0&0&0&3&1&2&3&0&0&0\\ 
10&2&192.168.1.23&31.55.162.176&0&0&0&0&0&0&0&0&33&221&1&1&0&0&0\\ 
10&3&192.168.1.23&54.225.165.43&0&0&0&0&0&1&0&0&6&6&7&4&0&0&0\\ 
10&4&192.168.1.23&54.225.165.247&0&0&1&0&0&1&1&0&0&0&0&0&0&0&0\\ 
10&5&192.168.1.23&54.227.239.180&0&0&1&0&0&1&1&0&0&0&0&0&0&0&0\\ 
11&0&74.125.105.240&192.168.1.23&0&0&0&0&0&0&0&0&132&859&1&1&0&0&0\\ 
11&1&192.168.1.23&216.58.210.46&0&0&0&0&0&0&0&0&3&3&2&2&0&0&0\\ 
11&2&192.168.1.23&31.55.162.176&0&0&0&0&0&0&0&0&65&442&1&2&0&0&0\\ 
11&3&192.168.1.23&52.206.50.13&0&0&0&0&0&0&0&0&2&0&2&2&0&0&0\\ 
11&4&192.168.2.101&192.168.1.23&0&0&0&645&7&0&500&7&0&0&1&0&0&0&0\\ 
Anomaly. Confirmed incoming SYN port Scans or SYN malicious activity 
Anomaly. Confirmed incoming high SYN rate SYN packets 
Anomaly. High rate of RST out, could be incoming port scan in going on 
Anomaly. Suspicious incoming TCP handshake communication 
12&0&192.168.1.23&192.168.2.101&0&0&0&186&0&0&186&0&0&0&0&0&0&0&0\\ 
Anomaly. Confirmed incoming SYN port Scans or SYN malicious activity 
Anomaly. High rate of RST out, could be incoming port scan in going on 
Anomaly. Suspicious incoming TCP handshake communication 
12&1&192.168.1.23&52.206.50.13&0&0&0&0&0&0&1&0&1&0&0&1&0&0&0\\ 
12&2&192.168.1.23&31.55.162.176&0&0&0&0&0&0&0&0&33&221&1&1&0&0&0\\ 
12&3&192.168.1.23&74.125.105.240&0&0&0&0&0&0&0&0&105&790&1&0&0&0&0\\ 
13&0&192.168.1.23&192.168.2.101&0&0&0&186&0&0&186&0&0&0&0&0&0&0&0\\ 
Anomaly. Confirmed incoming SYN port Scans or SYN malicious activity 
Anomaly. High rate of RST out, could be incoming port scan in going on 
Anomaly. Suspicious incoming TCP handshake communication 
13&1&192.168.1.23&52.206.50.13&0&0&0&0&0&0&1&0&3&0&2&3&0&0&0\\ 
13&2&192.168.1.23&31.55.162.176&0&0&0&0&0&0&0&0&66&442&2&2&0&0&0\\ 
13&3&192.168.1.23&74.125.105.240&0&0&0&0&0&0&0&0&514&1578&2&0&0&0&0\\ 
13&4&54.247.163.89&192.168.1.23&0&0&0&0&0&0&0&9&0&0&1&0&0&0&0\\ 
Anomaly. RST in communication Mechanism 
13&5&192.168.1.23&216.58.210.46&0&0&0&0&0&0&0&1&1&1&1&1&0&0&0\\ 
13&6&192.168.1.23&52.0.253.46&0&0&0&0&0&0&0&0&1&0&0&0&0&0&0\\ 
14&0&52.0.253.46&192.168.1.23&0&0&0&0&0&0&0&0&1&0&0&0&0&0&0\\ 
14&1&192.168.1.23&52.206.50.13&0&0&0&0&0&0&0&0&3&0&2&4&0&0&0\\ 
14&2&192.168.1.23&31.55.162.176&0&0&0&0&0&0&0&0&33&221&1&1&0&0&0\\ 
14&3&192.168.1.23&216.58.210.46&0&0&0&0&0&0&0&0&1&1&2&1&0&0&0\\ 
14&4&192.168.1.23&74.125.105.240&0&0&0&0&0&0&0&0&422&1130&0&0&0&0&0\\ 
15&0&74.125.105.240&192.168.1.23&0&0&0&0&0&0&0&0&443&1135&1&1&0&0&0\\ 
15&1&192.168.1.23&52.206.50.13&0&0&0&0&0&0&0&0&2&1&1&2&0&0&0\\ 
15&2&192.168.1.23&31.55.162.176&0&0&0&0&0&0&0&0&32&221&1&1&0&0&0\\ 
15&3&192.168.1.23&54.225.165.43&0&1&0&0&0&0&2&0&0&0&1&1&0&0&0\\ 
16&0&74.125.105.240&192.168.1.23&0&0&0&0&0&0&0&0&48&321&0&1&0&0&0\\ 
16&1&192.168.1.23&52.206.50.13&0&0&0&0&0&0&0&0&3&1&2&3&0&0&0\\ 
16&2&192.168.1.23&216.58.210.46&0&0&0&0&0&0&0&0&1&1&2&1&0&0&0\\ 
16&3&192.168.1.23&31.55.162.176&0&0&0&0&0&0&0&0&6&13&0&0&0&0&0\\ 
17&0&31.55.162.176&192.168.1.23&0&0&0&0&0&0&0&0&27&207&0&1&0&0&0\\ 
17&1&192.168.1.23&52.206.50.13&0&0&0&0&0&0&0&0&2&1&1&2&0&0&0\\ 
17&2&192.168.1.23&216.58.210.46&0&0&0&0&0&0&0&0&1&1&2&1&0&0&0\\ 
17&3&192.168.1.23&74.125.105.240&0&0&0&0&0&0&0&0&433&1150&0&0&0&0&0\\ 
18&0&192.168.1.23&74.125.105.240&0&0&0&0&0&0&0&0&167&1241&1&1&0&0&0\\ 
18&1&192.168.1.23&216.58.210.46&0&0&0&0&0&0&0&0&21&8&5&13&0&0&0\\ 
18&2&192.168.1.23&52.206.50.13&0&0&0&0&0&0&0&0&6&0&4&5&0&0&0\\ 
18&3&192.168.1.23&31.55.162.176&0&0&0&0&0&0&0&0&66&442&2&2&0&0&0\\ 
18&4&74.125.206.125&192.168.1.23&0&0&0&0&0&0&0&0&1&0&1&0&0&0&0\\ 
19&0&74.125.105.240&192.168.1.23&48&1&2&0&0&2&0&0&575&1663&10&10&0&0&0\\ 
19&1&192.168.1.23&216.58.210.46&0&0&1&0&0&1&0&0&237&205&14&96&0&0&0\\ 
19&2&192.168.1.23&52.206.50.13&0&0&0&0&0&0&0&0&6&0&4&5&0&0&0\\ 
19&3&192.168.1.23&31.55.162.176&0&0&0&0&0&0&0&0&81&445&5&5&0&0&0\\ 
19&4&192.168.1.23&54.247.163.89&0&0&0&0&0&0&0&0&1&0&1&1&0&0&0\\ 
20&0&192.168.1.23&74.125.105.240&0&0&0&0&0&0&0&0&261&1940&1&5&0&0&0\\ 
20&1&192.168.1.23&31.55.162.176&0&0&1&0&0&1&0&0&245&334&4&3&0&0&0\\ 
20&2&192.168.1.23&216.58.210.46&0&0&0&0&0&0&0&0&135&64&34&89&0&0&0\\ 
20&3&192.168.1.23&31.55.162.143&0&0&1&0&0&2&0&0&377&521&12&12&0&0&0\\ 
20&4&192.168.1.23&54.247.163.89&0&0&1&0&0&0&0&0&6&0&5&6&0&0&0\\ 
20&5&192.168.1.23&216.58.210.42&0&0&0&0&0&0&0&0&3&2&2&3&0&0&0\\ 
20&6&192.168.1.23&173.194.5.171&0&0&0&0&0&1&0&0&2160&2809&8&12&0&0&0\\ 
21&0&31.55.162.143&192.168.1.23&0&0&0&0&0&0&0&0&937&2583&13&20&0&0&0\\ 
21&1&192.168.1.23&216.58.210.46&0&0&0&0&0&0&0&0&190&92&44&125&0&0&0\\ 
21&2&192.168.1.23&52.206.50.13&0&0&0&0&0&0&0&0&6&0&3&5&0&0&0\\ 
21&3&192.168.1.23&74.125.8.87&1&1&0&0&0&1&0&0&10&7&4&4&0&0&0\\ 
21&4&192.168.1.23&54.247.163.89&0&0&1&0&0&0&0&0&8&0&7&8&0&0&0\\ 
21&5&216.58.210.33&192.168.1.23&5&4&0&0&0&0&0&0&5&5&1&0&0&0&0\\ 
21&6&192.168.1.23&173.194.5.171&0&1&0&0&0&0&0&0&895&1171&0&2&0&0&0\\ 
21&7&192.168.1.23&216.58.198.164&0&0&0&0&0&1&0&0&5&3&4&3&0&0&0\\ 
21&8&192.168.1.23&216.58.198.174&0&0&2&0&0&2&0&0&29&16&7&17&0&0&0\\ 
21&9&192.168.1.23&192.173.4.230&1&1&1&0&0&1&0&0&8&1&2&6&0&0&0\\ 
22&0&31.55.162.143&192.168.1.23&0&0&0&0&0&0&0&0&146&334&1&2&0&0&0\\ 
23&0&31.55.162.143&192.168.1.23&0&0&0&0&0&0&0&0&27&197&0&1&0&0&0\\ 
23&1&192.168.1.23&216.58.210.46&0&0&0&0&0&0&0&0&151&70&23&94&0&0&0\\ 
23&2&192.168.1.23&52.206.50.13&0&0&0&0&0&0&0&0&2&0&2&2&0&0&0\\ 
23&3&74.125.105.240&192.168.1.23&0&1&0&0&0&0&0&0&2&0&1&0&0&0&0\\ 
23&4&31.55.162.176&192.168.1.23&0&2&0&0&0&0&0&0&2&0&0&0&0&0&0\\ 
23&5&192.168.1.23&31.55.162.204&0&1&3&0&0&4&0&0&1032&3000&19&29&0&0&0\\ 
23&6&192.168.1.23&54.247.163.89&0&0&1&0&0&0&0&0&6&0&5&6&0&0&0\\ 
23&7&192.168.1.23&216.58.198.174&0&0&0&0&0&0&0&0&7&2&2&5&0&0&0\\ 
23&8&192.168.1.23&74.125.170.169&1&1&0&0&0&1&0&0&7&5&4&1&0&0&0\\ 
23&9&216.58.210.33&192.168.1.23&0&0&1&0&0&0&0&0&7&4&3&5&0&0&0\\ 
24&0&192.168.1.23&31.55.162.204&0&0&0&0&0&0&0&0&484&1262&2&4&0&0&0\\ 
24&1&192.168.1.23&216.58.210.46&0&0&0&0&0&0&0&0&20&15&3&10&0&0&0\\ 
24&2&192.168.1.23&216.58.210.33&0&0&5&0&0&5&0&0&52&16&36&46&0&0&0\\ 
24&3&192.168.1.23&74.125.105.240&1&0&0&0&0&0&0&0&0&2&1&0&0&0&0\\ 
24&4&192.168.1.23&31.55.162.176&2&0&0&0&0&0&0&0&0&2&0&0&0&0&0\\ 
24&5&192.168.1.23&52.206.50.13&1&0&0&0&0&0&0&0&2&0&1&2&0&0&0\\ 
25&0&31.55.162.204&192.168.1.23&0&0&0&0&0&0&0&0&478&1616&2&3&0&0&0\\ 
25&1&192.168.1.23&216.58.210.46&0&0&0&0&0&0&0&0&64&35&8&38&0&0&0\\ 
25&2&173.194.5.171&192.168.1.23&0&0&0&0&0&0&0&0&1&0&1&0&0&0&0\\ 
25&3&192.168.1.23&52.206.50.13&0&1&0&0&0&0&0&0&2&0&1&2&0&0&0\\ 
26&0&31.55.162.204&192.168.1.23&3&3&0&0&0&0&0&0&1223&1594&2&3&0&0&0\\ 
26&1&192.168.1.23&216.58.210.46&0&0&0&0&0&0&0&0&36&10&7&26&0&0&0\\ 
26&2&31.55.162.143&192.168.1.23&2&1&0&0&0&0&0&0&3&2&0&0&0&0&0\\ 
26&3&192.168.1.23&173.194.5.171&0&1&0&0&0&0&0&1&0&0&0&0&0&0&0\\ 
26&4&192.168.1.23&52.206.50.13&1&0&0&0&0&0&0&0&2&0&1&2&0&0&0\\ 
27&0&31.55.162.204&192.168.1.23&0&0&0&0&0&0&0&0&517&1673&2&2&0&0&0\\ 
27&1&192.168.1.23&52.206.50.13&0&0&0&0&0&0&0&0&2&1&1&2&0&0&0\\ 
27&2&192.168.1.23&216.58.210.46&0&0&0&0&0&0&0&0&6&5&3&3&0&0&0\\ 
28&0&31.55.162.204&192.168.1.23&0&0&0&0&0&0&0&0&97&334&1&1&0&0&0\\ 
28&1&192.168.1.23&52.206.50.13&0&0&0&0&0&0&0&0&1&1&1&1&0&0&0\\ 
29&0&31.55.162.204&192.168.1.23&0&0&0&0&0&0&0&0&358&969&1&2&0&0&0\\ 
29&1&52.206.50.13&192.168.1.23&0&0&0&0&0&0&0&0&2&1&1&1&0&0&0\\ 
29&2&192.168.2.101&192.168.1.23&0&0&0&333&6&0&250&12&6&6&0&1&0&0&0\\ 
Anomaly. Confirmed incoming SYN port Scans or SYN malicious activity 
Anomaly. Confirmed incoming high SYN rate SYN packets 
Anomaly. High rate of RST out, could be incoming port scan in going on 
Anomaly. Suspicious incoming TCP handshake communication 
30&0&192.168.2.101&192.168.1.23&0&0&0&679&2&0&465&4&2&2&0&0&0&0&0\\ 
Anomaly. Confirmed incoming SYN port Scans or SYN malicious activity 
Anomaly. Confirmed incoming high SYN rate SYN packets 
Anomaly. High rate of RST out, could be incoming port scan in going on 
Anomaly. Suspicious incoming TCP handshake communication 
30&1&192.168.1.23&52.206.50.13&0&0&0&1&0&0&0&0&1&0&0&1&0&0&0\\ 
30&2&192.168.1.23&31.55.162.204&0&0&0&0&0&0&0&0&382&458&1&0&0&0&0\\ 
31&0&192.168.1.23&31.55.162.204&0&0&1&0&0&0&0&0&999&1791&1&0&0&0&0\\ 
31&1&192.168.1.23&216.58.210.46&0&0&0&0&0&0&0&0&2&0&2&0&0&0&0\\ 
31&2&192.168.1.23&52.206.50.13&0&0&0&0&0&0&0&0&2&0&0&1&0&0&0\\ 
32&0&31.55.162.204&192.168.1.23&0&0&0&0&0&1&0&0&61&334&4&3&0&0&0\\ 
32&1&192.168.1.23&52.206.50.13&0&0&0&0&0&0&0&0&2&1&1&2&0&0&0\\ 
33&0&192.168.1.23&31.55.162.204&0&0&0&0&0&0&0&0&485&1680&2&2&0&0&0\\ 
33&1&192.168.1.23&52.206.50.13&0&0&0&0&0&0&0&0&3&0&1&2&0&0&0\\ 
33&2&192.168.1.23&216.58.210.46&0&0&0&0&0&0&0&0&1&1&2&1&0&0&0\\ 
34&0&31.55.162.204&192.168.1.23&1&1&0&0&0&0&0&0&267&1681&3&4&0&0&0\\ 
34&1&192.168.1.23&52.206.50.13&0&0&0&0&0&0&0&0&4&1&3&4&0&0&0\\ 
34&2&192.168.1.23&216.58.210.46&0&0&0&0&0&0&0&0&1&1&2&1&0&0&0\\ 
34&3&54.247.163.89&192.168.1.23&0&0&0&0&0&0&0&3&1&0&0&0&0&0&0\\ 
35&0&192.168.1.23&31.55.162.204&0&0&0&0&0&0&0&0&592&1665&2&2&0&0&0\\ 
35&1&192.168.1.23&52.206.50.13&0&0&0&0&0&0&0&0&3&0&1&2&0&0&0\\ 
35&2&192.168.1.23&17.252.60.31&0&0&0&0&0&0&0&0&1&0&1&1&0&0&0\\ 
35&3&192.168.1.23&107.21.216.66&0&0&0&0&0&1&0&0&6&6&7&4&0&0&0\\ 
35&4&192.168.1.23&107.21.105.196&0&0&1&0&0&1&1&0&0&0&0&0&0&0&0\\ 
35&5&192.168.1.23&17.188.134.202&0&0&1&0&0&0&0&0&1&0&0&1&0&0&0\\ 
35&6&192.168.1.23&216.58.210.46&0&0&0&0&0&0&0&0&1&1&2&1&0&0&0\\ 
36&0&192.168.1.23&31.55.162.204&0&0&0&0&0&0&0&0&336&1350&1&1&0&0&0\\ 
36&1&192.168.1.23&52.206.50.13&0&0&0&0&0&0&0&0&3&0&1&2&0&0&0\\ 
37&0&31.55.162.204&192.168.1.23&0&0&1&0&0&1&0&0&505&1680&5&4&0&0&0\\ 
37&1&192.168.1.23&52.206.50.13&0&0&0&0&0&0&0&0&2&1&1&2&0&0&0\\ 
37&2&192.168.1.23&216.58.210.46&0&0&0&0&0&0&0&0&1&1&2&1&0&0&0\\ 
38&0&31.55.162.204&192.168.1.23&0&0&0&0&0&0&0&0&568&1676&2&3&0&0&0\\ 
38&1&192.168.1.23&52.206.50.13&0&0&0&0&0&0&0&0&2&1&1&2&0&0&0\\ 
38&2&192.168.1.23&216.58.210.46&0&0&0&0&0&0&0&0&1&1&2&1&0&0&0\\ 
39&0&31.55.162.204&192.168.1.23&0&0&0&0&0&0&0&0&412&1325&1&21&0&0&0\\ 
39&1&192.168.1.23&52.206.50.13&0&0&0&0&0&0&0&0&2&1&1&2&0&0&0\\ 
40&0&31.55.162.204&192.168.1.23&0&0&0&0&0&0&0&0&238&1685&3&9&0&0&0\\ 
40&1&192.168.1.23&52.206.50.13&0&0&0&0&0&0&0&0&2&1&1&2&0&0&0\\ 
40&2&192.168.1.23&216.58.210.46&0&0&0&0&0&0&0&0&1&1&2&1&0&0&0\\ 
41&0&31.55.162.204&192.168.1.23&1&1&0&0&0&0&0&0&498&1671&2&4&0&0&0\\ 
41&1&192.168.1.23&52.206.50.13&0&0&0&0&0&0&0&0&5&1&4&5&0&0&0\\ 
41&2&192.168.1.23&107.21.216.66&0&1&0&0&0&0&2&0&0&0&1&1&0&0&0\\ 
41&3&192.168.1.23&216.58.210.46&1&0&0&0&0&0&0&0&3&2&2&2&0&0&0\\ 
42&0&31.55.162.204&192.168.1.23&0&0&0&0&0&0&0&0&227&1661&2&4&0&0&0\\ 
42&1&216.58.210.46&192.168.1.23&4&3&0&0&0&0&0&0&8&4&2&2&0&0&0\\ 
42&2&216.58.210.42&192.168.1.23&1&1&0&0&0&0&0&0&1&1&0&0&0&0&0\\ 
42&3&192.168.1.23&52.206.50.13&0&1&0&0&0&0&0&0&5&0&4&5&0&0&0\\ 
42&4&216.58.198.164&192.168.1.23&1&0&0&0&0&0&0&0&1&0&1&0&0&0&0\\ 
42&5&216.58.198.174&192.168.1.23&1&1&0&0&0&0&0&0&1&0&0&0&0&0&0\\ 
43&0&31.55.162.204&192.168.1.23&0&0&0&0&0&0&0&0&127&309&1&2&0&0&0\\ 
43&1&216.58.198.174&192.168.1.23&1&1&0&0&0&0&0&0&1&2&0&0&0&0&0\\ 
43&2&216.58.210.46&192.168.1.23&7&8&0&0&0&0&0&0&10&11&1&1&0&0&0\\ 
43&3&216.58.198.164&192.168.1.23&0&0&0&0&0&0&0&0&0&1&0&0&0&0&0\\ 
43&4&192.168.1.23&52.206.50.13&0&0&0&0&0&0&0&0&5&1&4&5&0&0&0\\ 
43&5&74.125.206.125&192.168.1.23&0&0&0&0&0&0&0&0&1&0&1&0&0&0&0\\ 
43&6&216.58.210.33&192.168.1.23&6&5&0&0&0&0&0&0&6&6&0&1&0&0&0\\ 
44&0&31.55.162.204&192.168.1.23&0&0&0&0&0&0&0&0&410&1687&2&3&0&0&0\\ 
44&1&192.168.1.23&52.206.50.13&0&0&0&0&0&0&0&0&1&1&0&1&0&0&0\\ 
44&2&192.168.1.23&216.58.210.46&0&3&0&0&0&0&0&0&3&1&1&0&0&0&0\\ 
45&0&192.168.1.23&31.55.162.204&0&0&0&0&0&0&0&0&45&320&2&2&0&0&0\\ 
45&1&192.168.1.23&52.206.50.13&0&0&0&0&0&0&0&0&6&0&4&5&0&0&0\\ 
45&2&192.168.1.23&216.58.210.46&5&1&0&0&0&0&0&1&4&6&3&2&0&0&0\\ 
46&0&192.168.1.23&31.55.162.204&0&0&0&0&0&0&0&0&663&1320&1&3&0&0&0\\ 
46&1&192.168.1.23&52.206.50.13&0&0&0&0&0&0&0&0&3&0&1&2&0&0&0\\ 
