# Supplementary material for: Sonification of network traffic flow for monitoring and situational awareness
Source: PLoS One. 2018 Apr 19;13(4):e0195948. doi: 10.1371/journal.pone.0195948 (PMC5908141; doi:10.1371/journal.pone.0195948)
Supplement: S4 Appendix — Text file consists of traffic flow information. Each row comprises the time window number, the Traffic flow number within the current time window, the host A IP address, host B IP address, then host A port number, host B port number, and then the feature counts sorted in the same sequence as S1 Appendix. (TEXT) [file pone.0195948.s004.text]

2&0&192.168.1.23&52.206.50.13&49211&80&0&0&0&0&0&0&0&0&0&0&6&0&5&6&0&0\\ 
2&1&192.168.2.101&192.168.1.23&1203&0&0&0&0&0&0&0&0&0&0&0&1&0&1&0&0&0\\ 
2&2&192.168.2.101&192.168.1.23&1204&0&0&0&0&1&0&0&0&0&0&0&1&0&0&0&0&0\\ 
2&3&192.168.2.101&192.168.1.23&1205&0&0&0&0&1&0&0&0&0&0&0&1&0&0&0&0&0\\ 
2&4&192.168.2.101&192.168.1.23&1206&0&0&0&0&1&0&0&0&0&0&0&1&0&0&0&0&0\\ 
2&5&192.168.2.101&192.168.1.23&1207&0&0&0&0&1&0&0&0&0&0&0&1&0&0&0&0&0\\ 
2&6&192.168.1.23&216.58.210.46&53802&443&0&0&0&1&0&1&0&0&0&0&44&32&4&21&0&0\\ 
2&7&192.168.1.23&54.247.163.89&50310&80&0&0&1&0&0&0&0&0&0&0&9&0&8&9&0&0\\ 
2&8&192.168.1.23&54.247.163.89&50317&80&0&0&0&0&0&0&0&0&0&0&6&0&6&6&0&0\\ 
2&9&192.168.2.101&192.168.1.23&1208&0&0&0&0&0&0&0&0&0&0&0&1&0&1&0&0&0\\ 
2&10&192.168.1.23&216.58.210.46&53804&443&0&0&0&1&0&1&0&0&0&0&6&6&5&4&0&0\\ 
2&11&192.168.1.23&216.58.210.46&53807&443&0&0&1&0&0&1&0&0&0&0&4&2&3&2&0&0\\ 
2&12&192.168.1.23&216.58.210.46&53808&443&0&0&1&0&0&1&0&0&0&0&9&4&6&4&0&0\\ 
2&13&192.168.1.23&31.55.162.176&53810&443&0&0&1&0&0&1&0&0&0&0&34&50&4&3&0&0\\ 
2&14&192.168.1.23&54.247.163.89&50318&80&0&0&1&0&0&0&0&0&0&0&3&0&2&3&0&0\\ 
2&15&192.168.1.23&54.247.163.89&50319&80&0&0&0&0&0&0&0&0&0&0&3&0&3&3&0&0\\ 
2&16&192.168.1.23&216.58.210.46&53812&443&0&0&0&0&0&1&0&0&0&0&24&18&5&13&0&0\\ 
2&17&192.168.1.23&31.55.162.176&53814&443&0&0&1&0&0&1&0&0&0&0&219&304&5&5&0&0\\ 
2&18&192.168.1.23&216.58.210.46&53816&443&0&0&1&0&0&1&0&0&0&0&8&6&5&4&0&0\\ 
2&19&192.168.1.23&216.58.210.46&53818&443&0&0&1&0&0&1&0&0&0&0&23&11&8&15&0&0\\ 
2&20&192.168.1.23&216.58.210.42&53820&443&0&0&1&0&0&1&0&0&0&0&7&5&4&5&0&0\\ 
2&21&192.168.1.23&216.58.210.46&53822&443&0&0&1&0&0&1&0&0&0&0&3&1&2&2&0&0\\ 
2&22&192.168.1.23&74.125.105.240&53824&443&0&0&1&0&0&1&0&0&0&0&1379&3851&7&10&0&0\\ 
2&23&192.168.1.23&216.58.210.46&53826&443&0&0&1&0&0&1&0&0&0&0&3&3&3&2&0&0\\ 
2&24&192.168.1.23&216.58.210.46&53828&443&0&0&1&0&0&1&0&0&0&0&3&3&4&2&0&0\\ 
2&25&192.168.1.23&216.58.210.46&53830&443&0&0&1&0&0&1&0&0&0&0&2&2&2&1&0&0\\ 
2&26&192.168.2.101&192.168.1.23&1209&0&0&0&1&0&0&0&0&0&0&0&1&0&0&0&0&0\\ 
2&27&192.168.1.23&216.58.210.46&53837&443&0&0&0&1&0&1&0&0&0&0&3&3&3&2&0&0\\ 
2&28&192.168.1.23&216.58.210.46&53838&443&0&0&1&0&0&1&0&0&0&0&2&3&3&1&0&0\\ 
2&29&192.168.1.23&216.58.210.46&53839&443&0&0&1&0&0&1&0&0&0&0&2&2&3&1&0&0\\ 
2&30&192.168.1.23&216.58.210.46&53840&443&0&0&1&0&0&1&0&0&0&0&2&2&3&1&0&0\\ 
2&31&192.168.1.23&216.58.210.46&53841&443&0&0&1&0&0&1&0&0&0&0&2&3&3&1&0&0\\ 
2&32&192.168.1.23&216.58.210.46&53842&443&0&0&1&0&0&1&0&0&0&0&3&3&3&2&0&0\\ 
2&33&192.168.1.23&54.247.163.89&50320&80&0&0&1&0&0&0&0&0&0&0&2&0&1&2&0&0\\ 
2&34&192.168.1.23&54.247.163.89&50351&80&0&0&0&0&0&0&0&0&0&0&2&0&2&2&0&0\\ 
2&35&192.168.2.101&192.168.1.23&1210&0&0&0&0&0&0&0&0&0&0&0&1&0&1&0&0&0\\ 
2&36&192.168.1.23&216.58.210.33&53848&443&0&0&0&1&0&1&0&0&0&0&5&3&3&4&0&0\\ 
2&37&192.168.1.23&216.58.210.33&53849&443&0&0&1&0&0&1&0&0&0&0&3&3&3&2&0&0\\ 
2&38&192.168.1.23&216.58.210.33&53850&443&0&0&1&0&0&1&0&0&0&0&4&1&2&3&0&0\\ 
2&39&192.168.1.23&216.58.210.33&53851&443&0&0&1&0&0&1&0&0&0&0&3&3&3&2&0&0\\ 
2&40&192.168.1.23&216.58.210.33&53852&443&0&0&1&0&0&1&0&0&0&0&3&3&3&2&0&0\\ 
2&41&192.168.1.23&54.247.163.89&50352&80&0&0&1&0&0&0&0&0&0&0&1&0&0&1&0&0\\ 
2&42&192.168.1.23&54.247.163.89&50353&80&0&0&0&0&0&0&0&0&0&0&1&0&1&1&0&0\\ 
2&43&192.168.1.23&54.247.163.89&50370&80&0&0&0&0&0&0&0&0&0&0&1&0&1&1&0&0\\ 
2&44&192.168.1.23&54.247.163.89&50371&80&0&0&0&0&0&0&0&0&0&0&1&0&1&1&0&0\\ 
2&45&192.168.2.101&192.168.1.23&1211&0&0&0&0&0&0&0&0&0&0&0&1&0&1&0&0&0\\ 
2&46&192.168.2.101&192.168.1.23&1212&0&0&0&0&1&0&0&0&0&0&0&1&0&0&0&0&0\\ 
2&47&192.168.2.101&192.168.1.23&1213&0&0&0&0&1&0&0&0&0&0&0&1&0&0&0&0&0\\ 
2&48&192.168.2.101&192.168.1.23&1214&0&0&0&0&1&0&0&0&0&0&0&1&0&0&0&0&0\\ 
3&0&74.125.105.240&192.168.1.23&443&53824&0&0&0&0&0&0&0&0&0&0&15&112&0&1&0&0\\ 
3&1&192.168.2.101&192.168.1.23&1215&0&0&0&0&0&0&0&0&0&0&0&1&1&0&0&0&0\\ 
3&2&192.168.1.23&208.117.234.23&53858&443&1&1&0&1&0&1&0&0&0&0&12&8&3&4&0&0\\ 
3&3&192.168.1.23&54.247.163.89&50310&80&0&0&1&0&0&0&0&0&0&0&2&0&1&2&0&0\\ 
3&4&192.168.1.23&54.247.163.89&50317&80&0&0&0&0&0&0&0&0&0&0&1&0&1&1&0&0\\ 
3&5&192.168.1.23&52.206.50.13&49211&80&0&0&0&0&0&0&0&0&0&0&1&0&1&1&0&0\\ 
3&6&192.168.2.101&192.168.1.23&1216&0&0&0&0&0&0&0&0&0&0&0&1&0&1&0&0&0\\ 
3&7&192.168.2.101&192.168.1.23&1217&0&0&0&0&1&0&0&0&0&0&0&1&0&0&0&0&0\\ 
3&8&192.168.2.101&192.168.1.23&1218&0&0&0&0&1&0&0&0&0&0&0&1&0&0&0&0&0\\ 
3&9&192.168.1.23&216.58.210.46&53808&443&0&0&0&1&0&0&0&0&0&0&1&1&1&1&0&0\\ 
3&10&192.168.1.23&216.58.210.46&53863&443&0&0&0&0&0&1&0&0&0&0&13&5&4&7&0&0\\ 
3&11&192.168.2.101&192.168.1.23&1219&0&0&0&1&0&0&0&0&0&0&0&1&0&0&0&0&0\\ 
3&12&192.168.1.23&31.55.162.176&53814&443&0&0&0&1&0&0&0&0&0&0&130&195&0&0&0&0\\ 
4&0&192.168.1.23&31.55.162.176&53814&443&0&0&0&0&0&0&0&0&0&0&166&247&1&2&0&0\\ 
4&1&192.168.2.101&192.168.1.23&1220&0&0&0&0&0&0&0&0&0&0&0&2&0&0&0&0&0\\ 
4&2&192.168.1.23&52.206.50.13&49211&80&0&0&0&1&0&0&0&0&0&0&3&0&2&3&0&0\\ 
4&3&192.168.2.101&192.168.1.23&1221&0&0&0&0&0&0&0&0&0&0&0&1&0&1&0&0&0\\ 
4&4&192.168.1.23&216.58.210.46&53867&443&0&0&0&1&0&1&0&0&0&0&6&4&4&3&0&0\\ 
4&5&192.168.1.23&54.247.163.89&50310&80&0&0&1&0&0&0&0&0&0&0&1&0&0&1&0&0\\ 
4&6&192.168.2.101&192.168.1.23&1222&0&0&0&0&0&0&0&0&0&0&0&1&0&1&0&0&0\\ 
4&7&192.168.2.101&192.168.1.23&1223&0&0&0&0&1&0&0&0&0&0&0&1&0&0&0&0&0\\ 
4&8&192.168.2.101&192.168.1.23&1224&0&0&0&0&1&0&0&0&0&0&0&1&0&0&0&0&0\\ 
4&9&192.168.1.23&216.58.210.46&53808&443&0&0&0&1&0&0&0&0&0&0&1&1&1&1&0&0\\ 
4&10&192.168.2.101&192.168.1.23&1225&0&0&0&0&0&0&0&0&0&0&0&2&0&0&0&0&0\\ 
4&11&192.168.2.101&192.168.1.23&1226&0&0&0&0&1&0&0&0&0&0&0&1&0&0&0&0&0\\ 
4&12&192.168.2.101&192.168.1.23&1227&0&0&0&0&1&0&0&0&0&0&0&1&0&0&0&0&0\\ 
4&13&192.168.2.101&192.168.1.23&1228&0&0&0&0&1&0&0&0&0&0&0&1&0&0&0&0&0\\ 
4&14&192.168.2.101&192.168.1.23&1229&0&0&0&0&1&0&0&0&0&0&0&1&0&0&0&0&0\\ 
4&15&192.168.2.101&192.168.1.23&1230&0&0&0&0&1&0&0&0&0&0&0&1&0&0&0&0&0\\ 
4&16&192.168.1.23&74.125.105.240&53824&443&0&0&0&1&0&0&0&0&0&0&664&1064&0&1&0&0\\ 
5&0&74.125.105.240&192.168.1.23&443&53824&0&0&0&0&0&0&0&0&0&0&540&1466&1&2&0&0\\ 
5&1&192.168.2.101&192.168.1.23&1231&0&0&0&0&0&0&0&0&0&0&0&1&1&0&0&0&0\\ 
5&2&192.168.2.101&192.168.1.23&1232&0&0&0&0&1&0&0&0&0&0&0&1&0&0&0&0&0\\ 
5&3&192.168.1.23&216.58.210.46&53808&443&0&0&0&1&0&0&0&0&0&0&1&1&1&1&0&0\\ 
5&4&192.168.1.23&52.206.50.13&49211&80&0&0&0&0&0&0&0&0&0&0&3&0&1&2&0&0\\ 
5&5&31.55.162.176&192.168.1.23&443&53810&1&0&0&0&0&0&0&0&0&0&1&1&1&0&0&0\\ 
5&6&192.168.1.23&31.55.162.176&53814&443&0&1&0&0&0&0&0&0&0&0&64&221&0&1&0&0\\ 
6&0&74.125.105.240&192.168.1.23&443&53824&0&0&0&0&0&0&0&0&0&0&458&1354&1&2&0&0\\ 
6&1&192.168.1.23&52.206.50.13&49211&80&0&0&0&0&0&0&0&0&0&0&3&1&2&3&0&0\\ 
6&2&192.168.1.23&216.58.210.46&53808&443&0&0&0&0&0&0&0&0&0&0&1&1&2&1&0&0\\ 
6&3&192.168.1.23&31.55.162.176&53814&443&0&0&0&0&0&0&0&0&0&0&52&326&1&1&0&0\\ 
7&0&31.55.162.176&192.168.1.23&443&53814&0&0&0&0&0&0&0&0&0&0&15&118&1&1&0&0\\ 
7&1&192.168.1.23&52.206.50.13&49211&80&0&0&0&0&0&0&0&0&0&0&2&1&1&2&0&0\\ 
7&2&192.168.1.23&74.125.105.240&53824&443&0&0&0&0&0&0&0&0&0&0&445&1230&1&1&0&0\\ 
8&0&31.55.162.176&192.168.1.23&443&53814&0&0&0&0&0&0&0&0&0&0&63&438&1&2&0&0\\ 
8&1&192.168.1.23&74.125.105.240&53824&443&0&0&0&0&0&0&0&0&0&0&451&1249&1&0&0&0\\ 
8&2&192.168.1.23&52.206.50.13&49211&80&0&0&0&0&0&0&0&0&0&0&4&0&2&3&0&0\\ 
8&3&192.168.1.23&216.58.210.46&53808&443&0&0&0&0&0&0&0&0&0&0&3&2&3&2&0&0\\ 
9&0&74.125.105.240&192.168.1.23&443&53824&0&0&0&0&0&0&0&0&0&0&198&1492&1&1&0&0\\ 
9&1&192.168.1.23&52.206.50.13&49211&80&0&0&0&0&0&0&0&0&0&0&2&1&1&2&0&0\\ 
9&2&192.168.1.23&31.55.162.176&53814&443&0&0&0&0&0&0&0&0&0&0&32&221&1&1&0&0\\ 
10&0&74.125.105.240&192.168.1.23&443&53824&0&0&0&0&0&0&0&0&0&0&1051&1432&1&1&0&0\\ 
10&1&192.168.1.23&52.206.50.13&49211&80&0&0&0&0&0&0&0&0&0&0&3&1&2&3&0&0\\ 
10&2&192.168.1.23&31.55.162.176&53814&443&0&0&0&0&0&0&0&0&0&0&33&221&1&1&0&0\\ 
10&3&192.168.1.23&54.225.165.43&53947&443&0&0&0&0&0&1&0&0&0&0&6&6&7&4&0&0\\ 
10&4&192.168.1.23&54.225.165.247&53948&443&0&0&1&0&0&1&1&0&0&0&0&0&0&0&0&0\\ 
10&5&192.168.1.23&54.227.239.180&53949&443&0&0&1&0&0&1&1&0&0&0&0&0&0&0&0&0\\ 
11&0&74.125.105.240&192.168.1.23&443&53824&0&0&0&0&0&0&0&0&0&0&132&859&1&1&0&0\\ 
11&1&192.168.1.23&216.58.210.46&53808&443&0&0&0&0&0&0&0&0&0&0&3&3&2&2&0&0\\ 
11&2&192.168.1.23&31.55.162.176&53814&443&0&0&0&0&0&0&0&0&0&0&65&442&1&2&0&0\\ 
11&3&192.168.1.23&52.206.50.13&49211&80&0&0&0&0&0&0&0&0&0&0&2&0&2&2&0&0\\ 
11&4&192.168.2.101&192.168.1.23&64614&25&0&0&0&0&0&0&0&0&0&0&1&0&1&0&0&0\\ 
11&5&192.168.2.101&192.168.1.23&64614&139&0&0&0&1&0&0&0&0&0&0&1&0&0&0&0&0\\ 
11&6&192.168.2.101&192.168.1.23&64614&21&0&0&0&1&0&0&0&0&0&0&1&0&0&0&0&0\\ 
11&7&192.168.2.101&192.168.1.23&64614&445&0&0&0&1&1&0&0&1&0&0&0&0&0&0&0&0\\ 
11&8&192.168.2.101&192.168.1.23&64614&443&0&0&0&1&0&0&0&0&0&0&1&0&0&0&0&0\\ 
11&9&192.168.2.101&192.168.1.23&64614&1720&0&0&0&1&0&0&0&0&0&0&1&0&0&0&0&0\\ 
11&10&192.168.2.101&192.168.1.23&64614&135&0&0&0&1&0&0&0&0&0&0&1&0&0&0&0&0\\ 
11&11&192.168.2.101&192.168.1.23&64614&3306&0&0&0&1&1&0&0&1&0&0&0&0&0&0&0&0\\ 
11&12&192.168.2.101&192.168.1.23&64614&22&0&0&0&1&1&0&0&1&0&0&0&0&0&0&0&0\\ 
11&13&192.168.2.101&192.168.1.23&64614&1723&0&0&0&1&0&0&0&0&0&0&1&0&0&0&0&0\\ 
11&14&192.168.2.101&192.168.1.23&64614&111&0&0&0&1&0&0&0&0&0&0&1&0&0&0&0&0\\ 
11&15&192.168.2.101&192.168.1.23&64614&110&0&0&0&1&0&0&0&0&0&0&1&0&0&0&0&0\\ 
11&16&192.168.2.101&192.168.1.23&64614&3389&0&0&0&1&0&0&0&0&0&0&1&0&0&0&0&0\\ 
11&17&192.168.2.101&192.168.1.23&64614&554&0&0&0&1&0&0&0&0&0&0&1&0&0&0&0&0\\ 
11&18&192.168.2.101&192.168.1.23&64614&80&0&0&0&1&1&0&0&1&0&0&0&0&0&0&0&0\\ 
11&19&192.168.2.101&192.168.1.23&64614&8888&0&0&0&1&0&0&0&0&0&0&1&0&0&0&0&0\\ 
11&20&192.168.2.101&192.168.1.23&64614&8080&0&0&0&1&0&0&0&0&0&0&1&0&0&0&0&0\\ 
11&21&192.168.2.101&192.168.1.23&64614&113&0&0&0&1&0&0&0&0&0&0&1&0&0&0&0&0\\ 
11&22&192.168.2.101&192.168.1.23&64614&993&0&0&0&1&0&0&0&0&0&0&1&0&0&0&0&0\\ 
11&23&192.168.2.101&192.168.1.23&64614&143&0&0&0&1&0&0&0&0&0&0&1&0&0&0&0&0\\ 
11&24&192.168.2.101&192.168.1.23&64614&53&0&0&0&1&0&0&0&0&0&0&1&0&0&0&0&0\\ 
11&25&192.168.2.101&192.168.1.23&64614&5900&0&0&0&1&1&0&0&1&0&0&0&0&0&0&0&0\\ 
11&26&192.168.2.101&192.168.1.23&64614&256&0&0&0&1&0&0&0&0&0&0&1&0&0&0&0&0\\ 
11&27&192.168.2.101&192.168.1.23&64614&1025&0&0&0&1&0&0&0&0&0&0&1&0&0&0&0&0\\ 
11&28&192.168.2.101&192.168.1.23&64614&23&0&0&0&1&0&0&0&0&0&0&1&0&0&0&0&0\\ 
11&29&192.168.2.101&192.168.1.23&64614&199&0&0&0&1&0&0&0&0&0&0&1&0&0&0&0&0\\ 
11&30&192.168.2.101&192.168.1.23&64614&587&0&0&0&1&0&0&0&0&0&0&1&0&0&0&0&0\\ 
11&31&192.168.2.101&192.168.1.23&64614&995&0&0&0&1&0&0&0&0&0&0&1&0&0&0&0&0\\ 
11&32&192.168.2.101&192.168.1.23&64614&3128&0&0&0&1&0&0&0&0&0&0&1&0&0&0&0&0\\ 
11&33&192.168.2.101&192.168.1.23&64614&6009&0&0&0&1&0&0&0&0&0&0&1&0&0&0&0&0\\ 
11&34&192.168.2.101&192.168.1.23&64614&32775&0&0&0&1&0&0&0&0&0&0&1&0&0&0&0&0\\ 
11&35&192.168.2.101&192.168.1.23&64614&5718&0&0&0&1&0&0&0&0&0&0&1&0&0&0&0&0\\ 
11&36&192.168.2.101&192.168.1.23&64614&27352&0&0&0&1&0&0&0&0&0&0&1&0&0&0&0&0\\ 
11&37&192.168.2.101&192.168.1.23&64614&2100&0&0&0&1&0&0&0&0&0&0&1&0&0&0&0&0\\ 
11&38&192.168.2.101&192.168.1.23&64614&20000&0&0&0&1&0&0&0&0&0&0&1&0&0&0&0&0\\ 
11&39&192.168.2.101&192.168.1.23&64614&5225&0&0&0&1&0&0&0&0&0&0&1&0&0&0&0&0\\ 
11&40&192.168.2.101&192.168.1.23&64614&783&0&0&0&1&0&0&0&0&0&0&1&0&0&0&0&0\\ 
11&41&192.168.2.101&192.168.1.23&64614&3052&0&0&0&1&0&0&0&0&0&0&1&0&0&0&0&0\\ 
11&42&192.168.2.101&192.168.1.23&64614&1175&0&0&0&1&0&0&0&0&0&0&1&0&0&0&0&0\\ 
11&43&192.168.2.101&192.168.1.23&64614&340&0&0&0&1&0&0&0&0&0&0&1&0&0&0&0&0\\ 
11&44&192.168.2.101&192.168.1.23&64614&3369&0&0&0&1&0&0&0&0&0&0&1&0&0&0&0&0\\ 
11&45&192.168.2.101&192.168.1.23&64614&9050&0&0&0&1&0&0&0&0&0&0&1&0&0&0&0&0\\ 
11&46&192.168.2.101&192.168.1.23&64614&8701&0&0&0&1&0&0&0&0&0&0&1&0&0&0&0&0\\ 
11&47&192.168.2.101&192.168.1.23&64614&3372&0&0&0&1&0&0&0&0&0&0&1&0&0&0&0&0\\ 
11&48&192.168.2.101&192.168.1.23&64614&1600&0&0&0&1&0&0&0&0&0&0&1&0&0&0&0&0\\ 
11&49&192.168.2.101&192.168.1.23&64614&57797&0&0&0&1&0&0&0&0&0&0&1&0&0&0&0&0\\ 
11&50&192.168.2.101&192.168.1.23&64614&4899&0&0&0&1&0&0&0&0&0&0&1&0&0&0&0&0\\ 
11&51&192.168.2.101&192.168.1.23&64614&5962&0&0&0&1&0&0&0&0&0&0&1&0&0&0&0&0\\ 
11&52&192.168.2.101&192.168.1.23&64614&8194&0&0&0&1&0&0&0&0&0&0&1&0&0&0&0&0\\ 
11&53&192.168.2.101&192.168.1.23&64614&545&0&0&0&1&0&0&0&0&0&0&1&0&0&0&0&0\\ 
11&54&192.168.2.101&192.168.1.23&64614&52869&0&0&0&1&0&0&0&0&0&0&1&0&0&0&0&0\\ 
11&55&192.168.2.101&192.168.1.23&64614&5631&0&0&0&1&0&0&0&0&0&0&1&0&0&0&0&0\\ 
11&56&192.168.2.101&192.168.1.23&64614&1092&0&0&0&1&0&0&0&0&0&0&1&0&0&0&0&0\\ 
11&57&192.168.2.101&192.168.1.23&64614&2119&0&0&0&1&0&0&0&0&0&0&1&0&0&0&0&0\\ 
11&58&192.168.2.101&192.168.1.23&64614&3476&0&0&0&1&0&0&0&0&0&0&1&0&0&0&0&0\\ 
11&59&192.168.2.101&192.168.1.23&64614&264&0&0&0&1&0&0&0&0&0&0&1&0&0&0&0&0\\ 
11&60&192.168.2.101&192.168.1.23&64614&15742&0&0&0&1&0&0&0&0&0&0&1&0&0&0&0&0\\ 
11&61&192.168.2.101&192.168.1.23&64614&1328&0&0&0&1&0&0&0&0&0&0&1&0&0&0&0&0\\ 
11&62&192.168.2.101&192.168.1.23&64614&5004&0&0&0&1&0&0&0&0&0&0&1&0&0&0&0&0\\ 
11&63&192.168.2.101&192.168.1.23&64614&1047&0&0&0&1&0&0&0&0&0&0&1&0&0&0&0&0\\ 
11&64&192.168.2.101&192.168.1.23&64614&4&0&0&0&1&0&0&0&0&0&0&1&0&0&0&0&0\\ 
11&65&192.168.2.101&192.168.1.23&64614&1875&0&0&0&1&0&0&0&0&0&0&1&0&0&0&0&0\\ 
11&66&192.168.2.101&192.168.1.23&64614&8084&0&0&0&1&0&0&0&0&0&0&1&0&0&0&0&0\\ 
11&67&192.168.2.101&192.168.1.23&64614&10002&0&0&0&1&0&0&0&0&0&0&1&0&0&0&0&0\\ 
11&68&192.168.2.101&192.168.1.23&64614&7200&0&0&0&1&0&0&0&0&0&0&1&0&0&0&0&0\\ 
11&69&192.168.2.101&192.168.1.23&64614&15003&0&0&0&1&0&0&0&0&0&0&1&0&0&0&0&0\\ 
11&70&192.168.2.101&192.168.1.23&64614&514&0&0&0&1&0&0&0&0&0&0&1&0&0&0&0&0\\ 
11&71&192.168.2.101&192.168.1.23&64614&4443&0&0&0&1&0&0&0&0&0&0&1&0&0&0&0&0\\ 
11&72&192.168.2.101&192.168.1.23&64614&1783&0&0&0&1&0&0&0&0&0&0&1&0&0&0&0&0\\ 
11&73&192.168.2.101&192.168.1.23&64614&646&0&0&0&1&0&0&0&0&0&0&1&0&0&0&0&0\\ 
11&74&192.168.2.101&192.168.1.23&64614&20222&0&0&0&1&0&0&0&0&0&0&1&0&0&0&0&0\\ 
11&75&192.168.2.101&192.168.1.23&64614&2170&0&0&0&1&0&0&0&0&0&0&1&0&0&0&0&0\\ 
11&76&192.168.2.101&192.168.1.23&64614&1141&0&0&0&1&0&0&0&0&0&0&1&0&0&0&0&0\\ 
11&77&192.168.2.101&192.168.1.23&64614&2717&0&0&0&1&0&0&0&0&0&0&1&0&0&0&0&0\\ 
11&78&192.168.2.101&192.168.1.23&64614&1201&0&0&0&1&0&0&0&0&0&0&1&0&0&0&0&0\\ 
11&79&192.168.2.101&192.168.1.23&64614&16993&0&0&0&1&0&0&0&0&0&0&1&0&0&0&0&0\\ 
11&80&192.168.2.101&192.168.1.23&64614&11111&0&0&0&1&0&0&0&0&0&0&1&0&0&0&0&0\\ 
11&81&192.168.2.101&192.168.1.23&64614&9071&0&0&0&1&0&0&0&0&0&0&1&0&0&0&0&0\\ 
11&82&192.168.2.101&192.168.1.23&64614&6969&0&0&0&1&0&0&0&0&0&0&1&0&0&0&0&0\\ 
11&83&192.168.2.101&192.168.1.23&64614&7025&0&0&0&1&0&0&0&0&0&0&1&0&0&0&0&0\\ 
11&84&192.168.2.101&192.168.1.23&64614&1163&0&0&0&1&0&0&0&0&0&0&1&0&0&0&0&0\\ 
11&85&192.168.2.101&192.168.1.23&64614&6901&0&0&0&1&0&0&0&0&0&0&1&0&0&0&0&0\\ 
11&86&192.168.2.101&192.168.1.23&64614&1700&0&0&0&1&0&0&0&0&0&0&1&0&0&0&0&0\\ 
11&87&192.168.2.101&192.168.1.23&64614&49165&0&0&0&1&0&0&0&0&0&0&1&0&0&0&0&0\\ 
11&88&192.168.2.101&192.168.1.23&64614&1095&0&0&0&1&0&0&0&0&0&0&1&0&0&0&0&0\\ 
11&89&192.168.2.101&192.168.1.23&64614&7019&0&0&0&1&0&0&0&0&0&0&1&0&0&0&0&0\\ 
11&90&192.168.2.101&192.168.1.23&64614&1030&0&0&0&1&0&0&0&0&0&0&1&0&0&0&0&0\\ 
11&91&192.168.2.101&192.168.1.23&64614&8873&0&0&0&1&0&0&0&0&0&0&1&0&0&0&0&0\\ 
11&92&192.168.2.101&192.168.1.23&64614&7443&0&0&0&1&0&0&0&0&0&0&1&0&0&0&0&0\\ 
11&93&192.168.2.101&192.168.1.23&64614&5906&0&0&0&1&0&0&0&0&0&0&1&0&0&0&0&0\\ 
11&94&192.168.2.101&192.168.1.23&64614&648&0&0&0&1&0&0&0&0&0&0&1&0&0&0&0&0\\ 
11&95&192.168.2.101&192.168.1.23&64614&2604&0&0&0&1&0&0&0&0&0&0&1&0&0&0&0&0\\ 
11&96&192.168.2.101&192.168.1.23&64614&8082&0&0&0&1&0&0&0&0&0&0&1&0&0&0&0&0\\ 
11&97&192.168.2.101&192.168.1.23&64614&8081&0&0&0&1&0&0&0&0&0&0&1&0&0&0&0&0\\ 
11&98&192.168.2.101&192.168.1.23&64614&5060&0&0&0&1&0&0&0&0&0&0&1&0&0&0&0&0\\ 
11&99&192.168.2.101&192.168.1.23&64614&1039&0&0&0&1&0&0&0&0&0&0&1&0&0&0&0&0\\ 
11&100&192.168.2.101&192.168.1.23&64614&49158&0&0&0&1&0&0&0&0&0&0&1&0&0&0&0&0\\ 
11&101&192.168.2.101&192.168.1.23&64614&3030&0&0&0&1&0&0&0&0&0&0&1&0&0&0&0&0\\ 
11&102&192.168.2.101&192.168.1.23&64614&1687&0&0&0&1&0&0&0&0&0&0&1&0&0&0&0&0\\ 
11&103&192.168.2.101&192.168.1.23&64614&1583&0&0&0&1&0&0&0&0&0&0&1&0&0&0&0&0\\ 
11&104&192.168.2.101&192.168.1.23&64614&9503&0&0&0&1&0&0&0&0&0&0&1&0&0&0&0&0\\ 
11&105&192.168.2.101&192.168.1.23&64614&8400&0&0&0&1&0&0&0&0&0&0&1&0&0&0&0&0\\ 
11&106&192.168.2.101&192.168.1.23&64614&3971&0&0&0&1&0&0&0&0&0&0&1&0&0&0&0&0\\ 
11&107&192.168.2.101&192.168.1.23&64614&8193&0&0&0&1&0&0&0&0&0&0&1&0&0&0&0&0\\ 
11&108&192.168.2.101&192.168.1.23&64614&1048&0&0&0&1&0&0&0&0&0&0&1&0&0&0&0&0\\ 
11&109&192.168.2.101&192.168.1.23&64614&3986&0&0&0&1&0&0&0&0&0&0&1&0&0&0&0&0\\ 
11&110&192.168.2.101&192.168.1.23&64614&1300&0&0&0&1&0&0&0&0&0&0&1&0&0&0&0&0\\ 
11&111&192.168.2.101&192.168.1.23&64614&9220&0&0&0&1&0&0&0&0&0&0&1&0&0&0&0&0\\ 
11&112&192.168.2.101&192.168.1.23&64614&2909&0&0&0&1&0&0&0&0&0&0&1&0&0&0&0&0\\ 
11&113&192.168.2.101&192.168.1.23&64614&1455&0&0&0&1&0&0&0&0&0&0&1&0&0&0&0&0\\ 
11&114&192.168.2.101&192.168.1.23&64614&8002&0&0&0&1&0&0&0&0&0&0&1&0&0&0&0&0\\ 
11&115&192.168.2.101&192.168.1.23&64614&3269&0&0&0&1&0&0&0&0&0&0&1&0&0&0&0&0\\ 
11&116&192.168.2.101&192.168.1.23&64614&687&0&0&0&1&0&0&0&0&0&0&1&0&0&0&0&0\\ 
11&117&192.168.2.101&192.168.1.23&64614&65389&0&0&0&1&0&0&0&0&0&0&1&0&0&0&0&0\\ 
11&118&192.168.2.101&192.168.1.23&64614&1119&0&0&0&1&0&0&0&0&0&0&1&0&0&0&0&0\\ 
11&119&192.168.2.101&192.168.1.23&64614&5959&0&0&0&1&0&0&0&0&0&0&1&0&0&0&0&0\\ 
11&120&192.168.2.101&192.168.1.23&64614&4002&0&0&0&1&0&0&0&0&0&0&1&0&0&0&0&0\\ 
11&121&192.168.2.101&192.168.1.23&64614&444&0&0&0&1&0&0&0&0&0&0&1&0&0&0&0&0\\ 
11&122&192.168.2.101&192.168.1.23&64614&2522&0&0&0&1&0&0&0&0&0&0&1&0&0&0&0&0\\ 
11&123&192.168.2.101&192.168.1.23&64614&51493&0&0&0&1&0&0&0&0&0&0&1&0&0&0&0&0\\ 
11&124&192.168.2.101&192.168.1.23&64614&3300&0&0&0&1&0&0&0&0&0&0&1&0&0&0&0&0\\ 
11&125&192.168.2.101&192.168.1.23&64614&9877&0&0&0&1&0&0&0&0&0&0&1&0&0&0&0&0\\ 
11&126&192.168.2.101&192.168.1.23&64614&1055&0&0&0&1&0&0&0&0&0&0&1&0&0&0&0&0\\ 
11&127&192.168.2.101&192.168.1.23&64614&1165&0&0&0&1&0&0&0&0&0&0&1&0&0&0&0&0\\ 
11&128&192.168.2.101&192.168.1.23&64614&83&0&0&0&1&0&0&0&0&0&0&1&0&0&0&0&0\\ 
11&129&192.168.2.101&192.168.1.23&64614&2366&0&0&0&1&0&0&0&0&0&0&1&0&0&0&0&0\\ 
11&130&192.168.2.101&192.168.1.23&64614&1096&0&0&0&1&0&0&0&0&0&0&1&0&0&0&0&0\\ 
11&131&192.168.2.101&192.168.1.23&64614&981&0&0&0&1&0&0&0&0&0&0&1&0&0&0&0&0\\ 
11&132&192.168.2.101&192.168.1.23&64614&50636&0&0&0&1&0&0&0&0&0&0&1&0&0&0&0&0\\ 
11&133&192.168.2.101&192.168.1.23&64614&5952&0&0&0&1&0&0&0&0&0&0&1&0&0&0&0&0\\ 
11&134&192.168.2.101&192.168.1.23&64614&2038&0&0&0&1&0&0&0&0&0&0&1&0&0&0&0&0\\ 
11&135&192.168.2.101&192.168.1.23&64614&32779&0&0&0&1&0&0&0&0&0&0&1&0&0&0&0&0\\ 
11&136&192.168.2.101&192.168.1.23&64614&8045&0&0&0&1&0&0&0&0&0&0&1&0&0&0&0&0\\ 
11&137&192.168.2.101&192.168.1.23&64614&1090&0&0&0&1&0&0&0&0&0&0&1&0&0&0&0&0\\ 
11&138&192.168.2.101&192.168.1.23&64614&5061&0&0&0&1&0&0&0&0&0&0&1&0&0&0&0&0\\ 
11&139&192.168.2.101&192.168.1.23&64614&1434&0&0&0&1&0&0&0&0&0&0&1&0&0&0&0&0\\ 
11&140&192.168.2.101&192.168.1.23&64614&4126&0&0&0&1&0&0&0&0&0&0&1&0&0&0&0&0\\ 
11&141&192.168.2.101&192.168.1.23&64614&9878&0&0&0&1&0&0&0&0&0&0&1&0&0&0&0&0\\ 
11&142&192.168.2.101&192.168.1.23&64614&464&0&0&0&1&0&0&0&0&0&0&1&0&0&0&0&0\\ 
11&143&192.168.2.101&192.168.1.23&64614&8100&0&0&0&1&0&0&0&0&0&0&1&0&0&0&0&0\\ 
11&144&192.168.2.101&192.168.1.23&64614&3905&0&0&0&1&0&0&0&0&0&0&1&0&0&0&0&0\\ 
11&145&192.168.2.101&192.168.1.23&64614&6129&0&0&0&1&0&0&0&0&0&0&1&0&0&0&0&0\\ 
11&146&192.168.2.101&192.168.1.23&64614&3011&0&0&0&1&0&0&0&0&0&0&1&0&0&0&0&0\\ 
11&147&192.168.2.101&192.168.1.23&64614&366&0&0&0&1&0&0&0&0&0&0&1&0&0&0&0&0\\ 
11&148&192.168.2.101&192.168.1.23&64614&2106&0&0&0&1&0&0&0&0&0&0&1&0&0&0&0&0\\ 
11&149&192.168.2.101&192.168.1.23&64614&5269&0&0&0&1&0&0&0&0&0&0&1&0&0&0&0&0\\ 
11&150&192.168.2.101&192.168.1.23&64614&1236&0&0&0&1&0&0&0&0&0&0&1&0&0&0&0&0\\ 
11&151&192.168.2.101&192.168.1.23&64614&32780&0&0&0&1&0&0&0&0&0&0&1&0&0&0&0&0\\ 
11&152&192.168.2.101&192.168.1.23&64614&6699&0&0&0&1&0&0&0&0&0&0&1&0&0&0&0&0\\ 
11&153&192.168.2.101&192.168.1.23&64614&714&0&0&0&1&0&0&0&0&0&0&1&0&0&0&0&0\\ 
11&154&192.168.2.101&192.168.1.23&64614&8254&0&0&0&1&0&0&0&0&0&0&1&0&0&0&0&0\\ 
11&155&192.168.2.101&192.168.1.23&64614&6543&0&0&0&1&0&0&0&0&0&0&1&0&0&0&0&0\\ 
11&156&192.168.2.101&192.168.1.23&64614&144&0&0&0&1&0&0&0&0&0&0&1&0&0&0&0&0\\ 
11&157&192.168.2.101&192.168.1.23&64614&417&0&0&0&1&0&0&0&0&0&0&1&0&0&0&0&0\\ 
11&158&192.168.2.101&192.168.1.23&64614&5001&0&0&0&1&0&0&0&0&0&0&1&0&0&0&0&0\\ 
11&159&192.168.2.101&192.168.1.23&64614&5862&0&0&0&1&0&0&0&0&0&0&1&0&0&0&0&0\\ 
11&160&192.168.2.101&192.168.1.23&64614&5221&0&0&0&1&0&0&0&0&0&0&1&0&0&0&0&0\\ 
11&161&192.168.2.101&192.168.1.23&64614&49154&0&0&0&1&0&0&0&0&0&0&1&0&0&0&0&0\\ 
11&162&192.168.2.101&192.168.1.23&64614&1064&0&0&0&1&0&0&0&0&0&0&1&0&0&0&0&0\\ 
11&163&192.168.2.101&192.168.1.23&64614&1123&0&0&0&1&0&0&0&0&0&0&1&0&0&0&0&0\\ 
11&164&192.168.2.101&192.168.1.23&64614&2121&0&0&0&1&0&0&0&0&0&0&1&0&0&0&0&0\\ 
11&165&192.168.2.101&192.168.1.23&64614&3689&0&0&0&1&0&0&0&0&0&0&1&0&0&0&0&0\\ 
11&166&192.168.2.101&192.168.1.23&64614&1029&0&0&0&1&0&0&0&0&0&0&1&0&0&0&0&0\\ 
11&167&192.168.2.101&192.168.1.23&64614&2601&0&0&0&1&0&0&0&0&0&0&1&0&0&0&0&0\\ 
11&168&192.168.2.101&192.168.1.23&64614&8192&0&0&0&1&0&0&0&0&0&0&1&0&0&0&0&0\\ 
11&169&192.168.2.101&192.168.1.23&64614&8083&0&0&0&1&0&0&0&0&0&0&1&0&0&0&0&0\\ 
11&170&192.168.2.101&192.168.1.23&64614&2020&0&0&0&1&0&0&0&0&0&0&1&0&0&0&0&0\\ 
11&171&192.168.2.101&192.168.1.23&64614&1065&0&0&0&1&0&0&0&0&0&0&1&0&0&0&0&0\\ 
11&172&192.168.2.101&192.168.1.23&64614&17877&0&0&0&1&0&0&0&0&0&0&1&0&0&0&0&0\\ 
11&173&192.168.2.101&192.168.1.23&64614&50300&0&0&0&1&0&0&0&0&0&0&1&0&0&0&0&0\\ 
11&174&192.168.2.101&192.168.1.23&64614&787&0&0&0&1&0&0&0&0&0&0&1&0&0&0&0&0\\ 
11&175&192.168.2.101&192.168.1.23&64614&88&0&0&0&1&1&0&0&1&0&0&0&0&0&0&0&0\\ 
11&176&192.168.2.101&192.168.1.23&64614&8007&0&0&0&1&0&0&0&0&0&0&1&0&0&0&0&0\\ 
11&177&192.168.2.101&192.168.1.23&64614&5002&0&0&0&1&0&0&0&0&0&0&1&0&0&0&0&0\\ 
11&178&192.168.2.101&192.168.1.23&64614&6502&0&0&0&1&0&0&0&0&0&0&1&0&0&0&0&0\\ 
11&179&192.168.2.101&192.168.1.23&64614&163&0&0&0&1&0&0&0&0&0&0&1&0&0&0&0&0\\ 
11&180&192.168.2.101&192.168.1.23&64614&9595&0&0&0&1&0&0&0&0&0&0&1&0&0&0&0&0\\ 
11&181&192.168.2.101&192.168.1.23&64614&1059&0&0&0&1&0&0&0&0&0&0&1&0&0&0&0&0\\ 
11&182&192.168.2.101&192.168.1.23&64614&1107&0&0&0&1&0&0&0&0&0&0&1&0&0&0&0&0\\ 
11&183&192.168.2.101&192.168.1.23&64614&9003&0&0&0&1&0&0&0&0&0&0&1&0&0&0&0&0\\ 
11&184&192.168.2.101&192.168.1.23&64614&4321&0&0&0&1&0&0&0&0&0&0&1&0&0&0&0&0\\ 
11&185&192.168.2.101&192.168.1.23&64614&2399&0&0&0&1&0&0&0&0&0&0&1&0&0&0&0&0\\ 
11&186&192.168.2.101&192.168.1.23&64614&4550&0&0&0&1&0&0&0&0&0&0&1&0&0&0&0&0\\ 
11&187&192.168.2.101&192.168.1.23&64614&749&0&0&0&1&0&0&0&0&0&0&1&0&0&0&0&0\\ 
11&188&192.168.2.101&192.168.1.23&64614&898&0&0&0&1&0&0&0&0&0&0&1&0&0&0&0&0\\ 
11&189&192.168.2.101&192.168.1.23&64614&18040&0&0&0&1&0&0&0&0&0&0&1&0&0&0&0&0\\ 
11&190&192.168.2.101&192.168.1.23&64614&2010&0&0&0&1&0&0&0&0&0&0&1&0&0&0&0&0\\ 
11&191&192.168.2.101&192.168.1.23&64614&1087&0&0&0&1&0&0&0&0&0&0&1&0&0&0&0&0\\ 
11&192&192.168.2.101&192.168.1.23&64614&9876&0&0&0&1&0&0&0&0&0&0&1&0&0&0&0&0\\ 
11&193&192.168.2.101&192.168.1.23&64614&5850&0&0&0&1&0&0&0&0&0&0&1&0&0&0&0&0\\ 
11&194&192.168.2.101&192.168.1.23&64614&3826&0&0&0&1&0&0&0&0&0&0&1&0&0&0&0&0\\ 
11&195&192.168.2.101&192.168.1.23&64614&3013&0&0&0&1&0&0&0&0&0&0&1&0&0&0&0&0\\ 
11&196&192.168.2.101&192.168.1.23&64614&8994&0&0&0&1&0&0&0&0&0&0&1&0&0&0&0&0\\ 
11&197&192.168.2.101&192.168.1.23&64614&2043&0&0&0&1&0&0&0&0&0&0&1&0&0&0&0&0\\ 
11&198&192.168.2.101&192.168.1.23&64614&2126&0&0&0&1&0&0&0&0&0&0&1&0&0&0&0&0\\ 
11&199&192.168.2.101&192.168.1.23&64614&1533&0&0&0&1&0&0&0&0&0&0&1&0&0&0&0&0\\ 
11&200&192.168.2.101&192.168.1.23&64614&1083&0&0&0&1&0&0&0&0&0&0&1&0&0&0&0&0\\ 
11&201&192.168.2.101&192.168.1.23&64614&9968&0&0&0&1&0&0&0&0&0&0&1&0&0&0&0&0\\ 
11&202&192.168.2.101&192.168.1.23&64614&3323&0&0&0&1&0&0&0&0&0&0&1&0&0&0&0&0\\ 
11&203&192.168.2.101&192.168.1.23&64614&5102&0&0&0&1&0&0&0&0&0&0&1&0&0&0&0&0\\ 
11&204&192.168.2.101&192.168.1.23&64614&44501&0&0&0&1&0&0&0&0&0&0&1&0&0&0&0&0\\ 
11&205&192.168.2.101&192.168.1.23&64614&2046&0&0&0&1&0&0&0&0&0&0&1&0&0&0&0&0\\ 
11&206&192.168.2.101&192.168.1.23&64614&617&0&0&0&1&0&0&0&0&0&0&1&0&0&0&0&0\\ 
11&207&192.168.2.101&192.168.1.23&64614&5910&0&0&0&1&0&0&0&0&0&0&1&0&0&0&0&0\\ 
11&208&192.168.2.101&192.168.1.23&64614&666&0&0&0&1&0&0&0&0&0&0&1&0&0&0&0&0\\ 
11&209&192.168.2.101&192.168.1.23&64614&7800&0&0&0&1&0&0&0&0&0&0&1&0&0&0&0&0\\ 
11&210&192.168.2.101&192.168.1.23&64614&1147&0&0&0&1&0&0&0&0&0&0&1&0&0&0&0&0\\ 
11&211&192.168.2.101&192.168.1.23&64614&8654&0&0&0&1&0&0&0&0&0&0&1&0&0&0&0&0\\ 
11&212&192.168.2.101&192.168.1.23&64614&301&0&0&0&1&0&0&0&0&0&0&1&0&0&0&0&0\\ 
11&213&192.168.2.101&192.168.1.23&64614&84&0&0&0&1&0&0&0&0&0&0&1&0&0&0&0&0\\ 
11&214&192.168.2.101&192.168.1.23&64614&32768&0&0&0&1&0&0&0&0&0&0&1&0&0&0&0&0\\ 
11&215&192.168.2.101&192.168.1.23&64614&10180&0&0&0&1&0&0&0&0&0&0&1&0&0&0&0&0\\ 
11&216&192.168.2.101&192.168.1.23&64614&9001&0&0&0&1&0&0&0&0&0&0&1&0&0&0&0&0\\ 
11&217&192.168.2.101&192.168.1.23&64614&27356&0&0&0&1&0&0&0&0&0&0&1&0&0&0&0&0\\ 
11&218&192.168.2.101&192.168.1.23&64614&2103&0&0&0&1&0&0&0&0&0&0&1&0&0&0&0&0\\ 
11&219&192.168.2.101&192.168.1.23&64614&280&0&0&0&1&0&0&0&0&0&0&1&0&0&0&0&0\\ 
11&220&192.168.2.101&192.168.1.23&64614&1322&0&0&0&1&0&0&0&0&0&0&1&0&0&0&0&0\\ 
11&221&192.168.2.101&192.168.1.23&64614&5901&0&0&0&1&0&0&0&0&0&0&1&0&0&0&0&0\\ 
11&222&192.168.2.101&192.168.1.23&64614&6389&0&0&0&1&0&0&0&0&0&0&1&0&0&0&0&0\\ 
11&223&192.168.2.101&192.168.1.23&64614&8011&0&0&0&1&0&0&0&0&0&0&1&0&0&0&0&0\\ 
11&224&192.168.2.101&192.168.1.23&64614&1137&0&0&0&1&0&0&0&0&0&0&1&0&0&0&0&0\\ 
11&225&192.168.2.101&192.168.1.23&64614&3945&0&0&0&1&0&0&0&0&0&0&1&0&0&0&0&0\\ 
11&226&192.168.2.101&192.168.1.23&64614&1234&0&0&0&1&0&0&0&0&0&0&1&0&0&0&0&0\\ 
11&227&192.168.2.101&192.168.1.23&64614&1805&0&0&0&1&0&0&0&0&0&0&1&0&0&0&0&0\\ 
11&228&192.168.2.101&192.168.1.23&64614&1021&0&0&0&1&0&0&0&0&0&0&1&0&0&0&0&0\\ 
11&229&192.168.2.101&192.168.1.23&64614&2557&0&0&0&1&0&0&0&0&0&0&1&0&0&0&0&0\\ 
11&230&192.168.2.101&192.168.1.23&64614&1213&0&0&0&1&0&0&0&0&0&0&1&0&0&0&0&0\\ 
11&231&192.168.2.101&192.168.1.23&64614&1042&0&0&0&1&0&0&0&0&0&0&1&0&0&0&0&0\\ 
11&232&192.168.2.101&192.168.1.23&64614&5989&0&0&0&1&0&0&0&0&0&0&1&0&0&0&0&0\\ 
11&233&192.168.2.101&192.168.1.23&64614&8001&0&0&0&1&0&0&0&0&0&0&1&0&0&0&0&0\\ 
11&234&192.168.2.101&192.168.1.23&64614&3880&0&0&0&1&0&0&0&0&0&0&1&0&0&0&0&0\\ 
11&235&192.168.2.101&192.168.1.23&64614&8649&0&0&0&1&0&0&0&0&0&0&1&0&0&0&0&0\\ 
11&236&192.168.2.101&192.168.1.23&64614&1069&0&0&0&1&0&0&0&0&0&0&1&0&0&0&0&0\\ 
11&237&192.168.2.101&192.168.1.23&64614&5087&0&0&0&1&0&0&0&0&0&0&1&0&0&0&0&0\\ 
11&238&192.168.2.101&192.168.1.23&64614&2809&0&0&0&1&0&0&0&0&0&0&1&0&0&0&0&0\\ 
11&239&192.168.2.101&192.168.1.23&64614&5510&0&0&0&1&0&0&0&0&0&0&1&0&0&0&0&0\\ 
11&240&192.168.2.101&192.168.1.23&64614&9111&0&0&0&1&0&0&0&0&0&0&1&0&0&0&0&0\\ 
11&241&192.168.2.101&192.168.1.23&64614&1063&0&0&0&1&0&0&0&0&0&0&1&0&0&0&0&0\\ 
11&242&192.168.2.101&192.168.1.23&64614&64680&0&0&0&1&0&0&0&0&0&0&1&0&0&0&0&0\\ 
11&243&192.168.2.101&192.168.1.23&64614&32778&0&0&0&1&0&0&0&0&0&0&1&0&0&0&0&0\\ 
11&244&192.168.2.101&192.168.1.23&64614&3367&0&0&0&1&0&0&0&0&0&0&1&0&0&0&0&0\\ 
11&245&192.168.2.101&192.168.1.23&64614&2022&0&0&0&1&0&0&0&0&0&0&1&0&0&0&0&0\\ 
11&246&192.168.2.101&192.168.1.23&64614&8031&0&0&0&1&0&0&0&0&0&0&1&0&0&0&0&0\\ 
11&247&192.168.2.101&192.168.1.23&64614&6123&0&0&0&1&0&0&0&0&0&0&1&0&0&0&0&0\\ 
11&248&192.168.2.101&192.168.1.23&64614&2049&0&0&0&1&0&0&0&0&0&0&1&0&0&0&0&0\\ 
11&249&192.168.2.101&192.168.1.23&64614&1185&0&0&0&1&0&0&0&0&0&0&1&0&0&0&0&0\\ 
11&250&192.168.2.101&192.168.1.23&64614&56738&0&0&0&1&0&0&0&0&0&0&1&0&0&0&0&0\\ 
11&251&192.168.2.101&192.168.1.23&64614&1151&0&0&0&1&0&0&0&0&0&0&1&0&0&0&0&0\\ 
11&252&192.168.2.101&192.168.1.23&64614&1046&0&0&0&1&0&0&0&0&0&0&1&0&0&0&0&0\\ 
11&253&192.168.2.101&192.168.1.23&64614&1259&0&0&0&1&0&0&0&0&0&0&1&0&0&0&0&0\\ 
11&254&192.168.2.101&192.168.1.23&64614&6646&0&0&0&1&0&0&0&0&0&0&1&0&0&0&0&0\\ 
11&255&192.168.2.101&192.168.1.23&64614&912&0&0&0&1&0&0&0&0&0&0&1&0&0&0&0&0\\ 
11&256&192.168.2.101&192.168.1.23&64614&7741&0&0&0&1&0&0&0&0&0&0&1&0&0&0&0&0\\ 
11&257&192.168.2.101&192.168.1.23&64614&3493&0&0&0&1&0&0&0&0&0&0&1&0&0&0&0&0\\ 
11&258&192.168.2.101&192.168.1.23&64614&1058&0&0&0&1&0&0&0&0&0&0&1&0&0&0&0&0\\ 
11&259&192.168.2.101&192.168.1.23&64614&5911&0&0&0&1&0&0&0&0&0&0&1&0&0&0&0&0\\ 
11&260&192.168.2.101&192.168.1.23&64614&1080&0&0&0&1&0&0&0&0&0&0&0&0&0&0&0&0\\ 
11&261&192.168.2.101&192.168.1.23&64614&49160&0&0&0&1&0&0&0&0&0&0&0&0&0&0&0&0\\ 
11&262&192.168.2.101&192.168.1.23&64614&1094&0&0&0&1&0&0&0&0&0&0&0&0&0&0&0&0\\ 
11&263&192.168.2.101&192.168.1.23&64614&49400&0&0&0&1&0&0&0&0&0&0&0&0&0&0&0&0\\ 
11&264&192.168.2.101&192.168.1.23&64614&1641&0&0&0&1&0&0&0&0&0&0&0&0&0&0&0&0\\ 
11&265&192.168.2.101&192.168.1.23&64614&8292&0&0&0&1&0&0&0&0&0&0&0&0&0&0&0&0\\ 
11&266&192.168.2.101&192.168.1.23&64614&37&0&0&0&1&0&0&0&0&0&0&0&0&0&0&0&0\\ 
11&267&192.168.2.101&192.168.1.23&64614&2382&0&0&0&1&0&0&0&0&0&0&0&0&0&0&0&0\\ 
11&268&192.168.2.101&192.168.1.23&64614&41511&0&0&0&1&0&0&0&0&0&0&0&0&0&0&0&0\\ 
11&269&192.168.2.101&192.168.1.23&64614&1104&0&0&0&1&0&0&0&0&0&0&0&0&0&0&0&0\\ 
11&270&192.168.2.101&192.168.1.23&64614&19315&0&0&0&1&0&0&0&0&0&0&0&0&0&0&0&0\\ 
11&271&192.168.2.101&192.168.1.23&64614&55555&0&0&0&1&0&0&0&0&0&0&0&0&0&0&0&0\\ 
11&272&192.168.2.101&192.168.1.23&64614&7103&0&0&0&1&0&0&0&0&0&0&0&0&0&0&0&0\\ 
11&273&192.168.2.101&192.168.1.23&64614&1152&0&0&0&1&0&0&0&0&0&0&0&0&0&0&0&0\\ 
11&274&192.168.2.101&192.168.1.23&64614&9103&0&0&0&1&0&0&0&0&0&0&0&0&0&0&0&0\\ 
11&275&192.168.2.101&192.168.1.23&64614&1117&0&0&0&1&0&0&0&0&0&0&0&0&0&0&0&0\\ 
11&276&192.168.2.101&192.168.1.23&64614&2800&0&0&0&1&0&0&0&0&0&0&0&0&0&0&0&0\\ 
11&277&192.168.2.101&192.168.1.23&64614&6112&0&0&0&1&0&0&0&0&0&0&0&0&0&0&0&0\\ 
11&278&192.168.2.101&192.168.1.23&64614&11110&0&0&0&1&0&0&0&0&0&0&0&0&0&0&0&0\\ 
11&279&192.168.2.101&192.168.1.23&64614&60020&0&0&0&1&0&0&0&0&0&0&0&0&0&0&0&0\\ 
11&280&192.168.2.101&192.168.1.23&64614&5922&0&0&0&1&0&0&0&0&0&0&0&0&0&0&0&0\\ 
11&281&192.168.2.101&192.168.1.23&64614&6106&0&0&0&1&0&0&0&0&0&0&0&0&0&0&0&0\\ 
11&282&192.168.2.101&192.168.1.23&64614&1071&0&0&0&1&0&0&0&0&0&0&0&0&0&0&0&0\\ 
11&283&192.168.2.101&192.168.1.23&64614&12174&0&0&0&1&0&0&0&0&0&0&0&0&0&0&0&0\\ 
11&284&192.168.2.101&192.168.1.23&64614&2869&0&0&0&1&0&0&0&0&0&0&0&0&0&0&0&0\\ 
11&285&192.168.2.101&192.168.1.23&64614&14442&0&0&0&1&0&0&0&0&0&0&0&0&0&0&0&0\\ 
11&286&192.168.2.101&192.168.1.23&64614&458&0&0&0&1&0&0&0&0&0&0&0&0&0&0&0&0\\ 
11&287&192.168.2.101&192.168.1.23&64614&903&0&0&0&1&0&0&0&0&0&0&0&0&0&0&0&0\\ 
11&288&192.168.2.101&192.168.1.23&64614&13783&0&0&0&1&0&0&0&0&0&0&0&0&0&0&0&0\\ 
11&289&192.168.2.101&192.168.1.23&64614&2725&0&0&0&1&0&0&0&0&0&0&0&0&0&0&0&0\\ 
11&290&192.168.2.101&192.168.1.23&64614&3322&0&0&0&1&0&0&0&0&0&0&0&0&0&0&0&0\\ 
11&291&192.168.2.101&192.168.1.23&64614&1935&0&0&0&1&0&0&0&0&0&0&0&0&0&0&0&0\\ 
11&292&192.168.2.101&192.168.1.23&64614&8021&0&0&0&1&0&0&0&0&0&0&0&0&0&0&0&0\\ 
11&293&192.168.2.101&192.168.1.23&64614&5051&0&0&0&1&0&0&0&0&0&0&0&0&0&0&0&0\\ 
11&294&192.168.2.101&192.168.1.23&64614&6580&0&0&0&1&0&0&0&0&0&0&0&0&0&0&0&0\\ 
11&295&192.168.2.101&192.168.1.23&64614&1900&0&0&0&1&0&0&0&0&0&0&0&0&0&0&0&0\\ 
11&296&192.168.2.101&192.168.1.23&64614&3211&0&0&0&1&0&0&0&0&0&0&0&0&0&0&0&0\\ 
11&297&192.168.2.101&192.168.1.23&64614&2381&0&0&0&1&0&0&0&0&0&0&0&0&0&0&0&0\\ 
11&298&192.168.2.101&192.168.1.23&64614&70&0&0&0&1&0&0&0&0&0&0&0&0&0&0&0&0\\ 
11&299&192.168.2.101&192.168.1.23&64614&49152&0&0&0&1&0&0&0&0&0&0&0&0&0&0&0&0\\ 
11&300&192.168.2.101&192.168.1.23&64614&1084&0&0&0&1&0&0&0&0&0&0&0&0&0&0&0&0\\ 
11&301&192.168.2.101&192.168.1.23&64614&1501&0&0&0&1&0&0&0&0&0&0&0&0&0&0&0&0\\ 
11&302&192.168.2.101&192.168.1.23&64614&6&0&0&0&1&0&0&0&0&0&0&0&0&0&0&0&0\\ 
11&303&192.168.2.101&192.168.1.23&64614&3889&0&0&0&1&0&0&0&0&0&0&0&0&0&0&0&0\\ 
11&304&192.168.2.101&192.168.1.23&64614&16000&0&0&0&1&0&0&0&0&0&0&0&0&0&0&0&0\\ 
11&305&192.168.2.101&192.168.1.23&64614&5432&0&0&0&1&0&0&0&0&0&0&0&0&0&0&0&0\\ 
11&306&192.168.2.101&192.168.1.23&64614&2190&0&0&0&1&0&0&0&0&0&0&0&0&0&0&0&0\\ 
11&307&192.168.2.101&192.168.1.23&64614&30&0&0&0&1&0&0&0&0&0&0&0&0&0&0&0&0\\ 
11&308&192.168.2.101&192.168.1.23&64614&306&0&0&0&1&0&0&0&0&0&0&0&0&0&0&0&0\\ 
11&309&192.168.2.101&192.168.1.23&64614&427&0&0&0&1&0&0&0&0&0&0&0&0&0&0&0&0\\ 
11&310&192.168.2.101&192.168.1.23&64614&6567&0&0&0&1&0&0&0&0&0&0&0&0&0&0&0&0\\ 
11&311&192.168.2.101&192.168.1.23&64614&3766&0&0&0&1&0&0&0&0&0&0&0&0&0&0&0&0\\ 
11&312&192.168.2.101&192.168.1.23&64614&81&0&0&0&1&0&0&0&0&0&0&0&0&0&0&0&0\\ 
11&313&192.168.2.101&192.168.1.23&64614&30000&0&0&0&1&0&0&0&0&0&0&0&0&0&0&0&0\\ 
11&314&192.168.2.101&192.168.1.23&64614&5500&0&0&0&1&0&0&0&0&0&0&0&0&0&0&0&0\\ 
11&315&192.168.2.101&192.168.1.23&64614&3001&0&0&0&1&0&0&0&0&0&0&0&0&0&0&0&0\\ 
11&316&192.168.2.101&192.168.1.23&64614&24444&0&0&0&1&0&0&0&0&0&0&0&0&0&0&0&0\\ 
11&317&192.168.2.101&192.168.1.23&64614&541&0&0&0&1&0&0&0&0&0&0&0&0&0&0&0&0\\ 
11&318&192.168.2.101&192.168.1.23&64614&3017&0&0&0&1&0&0&0&0&0&0&0&0&0&0&0&0\\ 
11&319&192.168.2.101&192.168.1.23&64614&1052&0&0&0&1&0&0&0&0&0&0&0&0&0&0&0&0\\ 
11&320&192.168.2.101&192.168.1.23&64614&1233&0&0&0&1&0&0&0&0&0&0&0&0&0&0&0&0\\ 
11&321&192.168.2.101&192.168.1.23&64614&3809&0&0&0&1&0&0&0&0&0&0&0&0&0&0&0&0\\ 
11&322&192.168.2.101&192.168.1.23&64614&1053&0&0&0&1&0&0&0&0&0&0&0&0&0&0&0&0\\ 
11&323&192.168.2.101&192.168.1.23&64614&6001&0&0&0&1&0&0&0&0&0&0&0&0&0&0&0&0\\ 
11&324&192.168.2.101&192.168.1.23&64614&7999&0&0&0&1&0&0&0&0&0&0&0&0&0&0&0&0\\ 
11&325&192.168.2.101&192.168.1.23&64614&55600&0&0&0&1&0&0&0&0&0&0&0&0&0&0&0&0\\ 
11&326&192.168.2.101&192.168.1.23&64614&2000&0&0&0&1&0&0&0&0&0&0&0&0&0&0&0&0\\ 
11&327&192.168.2.101&192.168.1.23&64614&6005&0&0&0&1&0&0&0&0&0&0&0&0&0&0&0&0\\ 
11&328&192.168.2.101&192.168.1.23&64614&5815&0&0&0&1&0&0&0&0&0&0&0&0&0&0&0&0\\ 
11&329&192.168.2.101&192.168.1.23&64614&481&0&0&0&1&0&0&0&0&0&0&0&0&0&0&0&0\\ 
11&330&192.168.2.101&192.168.1.23&64614&14000&0&0&0&1&0&0&0&0&0&0&0&0&0&0&0&0\\ 
11&331&192.168.2.101&192.168.1.23&64614&1863&0&0&0&1&0&0&0&0&0&0&0&0&0&0&0&0\\ 
11&332&192.168.2.101&192.168.1.23&64614&5405&0&0&0&1&0&0&0&0&0&0&0&0&0&0&0&0\\ 
11&333&192.168.2.101&192.168.1.23&64614&8402&0&0&0&1&0&0&0&0&0&0&0&0&0&0&0&0\\ 
11&334&192.168.2.101&192.168.1.23&64614&21571&0&0&0&1&0&0&0&0&0&0&0&0&0&0&0&0\\ 
11&335&192.168.2.101&192.168.1.23&64614&50006&0&0&0&1&0&0&0&0&0&0&0&0&0&0&0&0\\ 
11&336&192.168.2.101&192.168.1.23&64614&9000&0&0&0&1&0&0&0&0&0&0&0&0&0&0&0&0\\ 
11&337&192.168.2.101&192.168.1.23&64614&161&0&0&0&1&0&0&0&0&0&0&0&0&0&0&0&0\\ 
11&338&192.168.2.101&192.168.1.23&64615&161&0&0&0&1&0&0&0&0&0&0&1&0&0&0&0&0\\ 
11&339&192.168.2.101&192.168.1.23&64615&9000&0&0&0&1&0&0&0&0&0&0&1&0&0&0&0&0\\ 
11&340&192.168.2.101&192.168.1.23&64615&50006&0&0&0&1&0&0&0&0&0&0&1&0&0&0&0&0\\ 
11&341&192.168.2.101&192.168.1.23&64615&21571&0&0&0&1&0&0&0&0&0&0&1&0&0&0&0&0\\ 
11&342&192.168.2.101&192.168.1.23&64615&8402&0&0&0&1&0&0&0&0&0&0&1&0&0&0&0&0\\ 
11&343&192.168.2.101&192.168.1.23&64615&5405&0&0&0&1&0&0&0&0&0&0&1&0&0&0&0&0\\ 
11&344&192.168.2.101&192.168.1.23&64615&1863&0&0&0&1&0&0&0&0&0&0&1&0&0&0&0&0\\ 
11&345&192.168.2.101&192.168.1.23&64615&14000&0&0&0&1&0&0&0&0&0&0&1&0&0&0&0&0\\ 
11&346&192.168.2.101&192.168.1.23&64615&481&0&0&0&1&0&0&0&0&0&0&1&0&0&0&0&0\\ 
11&347&192.168.2.101&192.168.1.23&64615&5815&0&0&0&1&0&0&0&0&0&0&1&0&0&0&0&0\\ 
11&348&192.168.2.101&192.168.1.23&64615&6005&0&0&0&1&0&0&0&0&0&0&1&0&0&0&0&0\\ 
11&349&192.168.2.101&192.168.1.23&64615&2000&0&0&0&1&0&0&0&0&0&0&1&0&0&0&0&0\\ 
11&350&192.168.2.101&192.168.1.23&64615&55600&0&0&0&1&0&0&0&0&0&0&1&0&0&0&0&0\\ 
11&351&192.168.2.101&192.168.1.23&64615&7999&0&0&0&1&0&0&0&0&0&0&1&0&0&0&0&0\\ 
11&352&192.168.2.101&192.168.1.23&64615&6001&0&0&0&1&0&0&0&0&0&0&1&0&0&0&0&0\\ 
11&353&192.168.2.101&192.168.1.23&64615&1053&0&0&0&1&0&0&0&0&0&0&1&0&0&0&0&0\\ 
11&354&192.168.2.101&192.168.1.23&64615&3809&0&0&0&1&0&0&0&0&0&0&1&0&0&0&0&0\\ 
11&355&192.168.2.101&192.168.1.23&64615&1233&0&0&0&1&0&0&0&0&0&0&1&0&0&0&0&0\\ 
11&356&192.168.2.101&192.168.1.23&64615&1052&0&0&0&1&0&0&0&0&0&0&1&0&0&0&0&0\\ 
11&357&192.168.2.101&192.168.1.23&64615&3017&0&0&0&1&0&0&0&0&0&0&1&0&0&0&0&0\\ 
11&358&192.168.2.101&192.168.1.23&64615&541&0&0&0&1&0&0&0&0&0&0&1&0&0&0&0&0\\ 
11&359&192.168.2.101&192.168.1.23&64615&24444&0&0&0&1&0&0&0&0&0&0&1&0&0&0&0&0\\ 
11&360&192.168.2.101&192.168.1.23&64615&3001&0&0&0&1&0&0&0&0&0&0&1&0&0&0&0&0\\ 
11&361&192.168.2.101&192.168.1.23&64615&5500&0&0&0&1&0&0&0&0&0&0&1&0&0&0&0&0\\ 
11&362&192.168.2.101&192.168.1.23&64615&30000&0&0&0&1&0&0&0&0&0&0&1&0&0&0&0&0\\ 
11&363&192.168.2.101&192.168.1.23&64615&81&0&0&0&1&0&0&0&0&0&0&1&0&0&0&0&0\\ 
11&364&192.168.2.101&192.168.1.23&64615&3766&0&0&0&1&0&0&0&0&0&0&1&0&0&0&0&0\\ 
11&365&192.168.2.101&192.168.1.23&64615&6567&0&0&0&1&0&0&0&0&0&0&1&0&0&0&0&0\\ 
11&366&192.168.2.101&192.168.1.23&64615&427&0&0&0&1&0&0&0&0&0&0&1&0&0&0&0&0\\ 
11&367&192.168.2.101&192.168.1.23&64615&306&0&0&0&1&0&0&0&0&0&0&1&0&0&0&0&0\\ 
11&368&192.168.2.101&192.168.1.23&64615&30&0&0&0&1&0&0&0&0&0&0&1&0&0&0&0&0\\ 
11&369&192.168.2.101&192.168.1.23&64615&2190&0&0&0&1&0&0&0&0&0&0&1&0&0&0&0&0\\ 
11&370&192.168.2.101&192.168.1.23&64615&5432&0&0&0&1&0&0&0&0&0&0&1&0&0&0&0&0\\ 
11&371&192.168.2.101&192.168.1.23&64615&16000&0&0&0&1&0&0&0&0&0&0&1&0&0&0&0&0\\ 
11&372&192.168.2.101&192.168.1.23&64615&3889&0&0&0&1&0&0&0&0&0&0&1&0&0&0&0&0\\ 
11&373&192.168.2.101&192.168.1.23&64615&6&0&0&0&1&0&0&0&0&0&0&1&0&0&0&0&0\\ 
11&374&192.168.2.101&192.168.1.23&64615&1501&0&0&0&1&0&0&0&0&0&0&1&0&0&0&0&0\\ 
11&375&192.168.2.101&192.168.1.23&64615&1084&0&0&0&1&0&0&0&0&0&0&1&0&0&0&0&0\\ 
11&376&192.168.2.101&192.168.1.23&64615&49152&0&0&0&1&0&0&0&0&0&0&1&0&0&0&0&0\\ 
11&377&192.168.2.101&192.168.1.23&64615&70&0&0&0&1&0&0&0&0&0&0&1&0&0&0&0&0\\ 
11&378&192.168.2.101&192.168.1.23&64615&2381&0&0&0&1&0&0&0&0&0&0&1&0&0&0&0&0\\ 
11&379&192.168.2.101&192.168.1.23&64615&3211&0&0&0&1&0&0&0&0&0&0&1&0&0&0&0&0\\ 
11&380&192.168.2.101&192.168.1.23&64615&1900&0&0&0&1&0&0&0&0&0&0&1&0&0&0&0&0\\ 
11&381&192.168.2.101&192.168.1.23&64615&6580&0&0&0&1&0&0&0&0&0&0&1&0&0&0&0&0\\ 
11&382&192.168.2.101&192.168.1.23&64615&5051&0&0&0&1&0&0&0&0&0&0&1&0&0&0&0&0\\ 
11&383&192.168.2.101&192.168.1.23&64615&8021&0&0&0&1&0&0&0&0&0&0&1&0&0&0&0&0\\ 
11&384&192.168.2.101&192.168.1.23&64615&1935&0&0&0&1&0&0&0&0&0&0&1&0&0&0&0&0\\ 
11&385&192.168.2.101&192.168.1.23&64615&3322&0&0&0&1&0&0&0&0&0&0&1&0&0&0&0&0\\ 
11&386&192.168.2.101&192.168.1.23&64615&2725&0&0&0&1&0&0&0&0&0&0&1&0&0&0&0&0\\ 
11&387&192.168.2.101&192.168.1.23&64615&13783&0&0&0&1&0&0&0&0&0&0&1&0&0&0&0&0\\ 
11&388&192.168.2.101&192.168.1.23&64615&903&0&0&0&1&0&0&0&0&0&0&1&0&0&0&0&0\\ 
11&389&192.168.2.101&192.168.1.23&64615&458&0&0&0&1&0&0&0&0&0&0&1&0&0&0&0&0\\ 
11&390&192.168.2.101&192.168.1.23&64615&14442&0&0&0&1&0&0&0&0&0&0&1&0&0&0&0&0\\ 
11&391&192.168.2.101&192.168.1.23&64615&2869&0&0&0&1&0&0&0&0&0&0&1&0&0&0&0&0\\ 
11&392&192.168.2.101&192.168.1.23&64615&12174&0&0&0&1&0&0&0&0&0&0&1&0&0&0&0&0\\ 
11&393&192.168.2.101&192.168.1.23&64615&1071&0&0&0&1&0&0&0&0&0&0&1&0&0&0&0&0\\ 
11&394&192.168.2.101&192.168.1.23&64615&6106&0&0&0&1&0&0&0&0&0&0&1&0&0&0&0&0\\ 
11&395&192.168.2.101&192.168.1.23&64615&5922&0&0&0&1&0&0&0&0&0&0&1&0&0&0&0&0\\ 
11&396&192.168.2.101&192.168.1.23&64615&60020&0&0&0&1&0&0&0&0&0&0&1&0&0&0&0&0\\ 
11&397&192.168.2.101&192.168.1.23&64615&11110&0&0&0&1&0&0&0&0&0&0&1&0&0&0&0&0\\ 
11&398&192.168.2.101&192.168.1.23&64615&6112&0&0&0&1&0&0&0&0&0&0&1&0&0&0&0&0\\ 
11&399&192.168.2.101&192.168.1.23&64615&2800&0&0&0&1&0&0&0&0&0&0&1&0&0&0&0&0\\ 
11&400&192.168.2.101&192.168.1.23&64615&1117&0&0&0&1&0&0&0&0&0&0&1&0&0&0&0&0\\ 
11&401&192.168.2.101&192.168.1.23&64615&9103&0&0&0&1&0&0&0&0&0&0&1&0&0&0&0&0\\ 
11&402&192.168.2.101&192.168.1.23&64615&1152&0&0&0&1&0&0&0&0&0&0&1&0&0&0&0&0\\ 
11&403&192.168.2.101&192.168.1.23&64615&7103&0&0&0&1&0&0&0&0&0&0&1&0&0&0&0&0\\ 
11&404&192.168.2.101&192.168.1.23&64615&55555&0&0&0&1&0&0&0&0&0&0&1&0&0&0&0&0\\ 
11&405&192.168.2.101&192.168.1.23&64615&19315&0&0&0&1&0&0&0&0&0&0&1&0&0&0&0&0\\ 
11&406&192.168.2.101&192.168.1.23&64615&1104&0&0&0&1&0&0&0&0&0&0&1&0&0&0&0&0\\ 
11&407&192.168.2.101&192.168.1.23&64615&41511&0&0&0&1&0&0&0&0&0&0&1&0&0&0&0&0\\ 
11&408&192.168.2.101&192.168.1.23&64615&2382&0&0&0&1&0&0&0&0&0&0&1&0&0&0&0&0\\ 
11&409&192.168.2.101&192.168.1.23&64615&37&0&0&0&1&0&0&0&0&0&0&1&0&0&0&0&0\\ 
11&410&192.168.2.101&192.168.1.23&64615&8292&0&0&0&1&0&0&0&0&0&0&1&0&0&0&0&0\\ 
11&411&192.168.2.101&192.168.1.23&64615&1641&0&0&0&1&0&0&0&0&0&0&1&0&0&0&0&0\\ 
11&412&192.168.2.101&192.168.1.23&64615&49400&0&0&0&1&0&0&0&0&0&0&1&0&0&0&0&0\\ 
11&413&192.168.2.101&192.168.1.23&64615&1094&0&0&0&1&0&0&0&0&0&0&1&0&0&0&0&0\\ 
11&414&192.168.2.101&192.168.1.23&64615&49160&0&0&0&1&0&0&0&0&0&0&1&0&0&0&0&0\\ 
11&415&192.168.2.101&192.168.1.23&64615&1080&0&0&0&1&0&0&0&0&0&0&1&0&0&0&0&0\\ 
11&416&192.168.2.101&192.168.1.23&64614&58080&0&0&0&1&0&0&0&0&0&0&1&0&0&0&0&0\\ 
11&417&192.168.2.101&192.168.1.23&64614&5963&0&0&0&1&0&0&0&0&0&0&1&0&0&0&0&0\\ 
11&418&192.168.2.101&192.168.1.23&64614&1097&0&0&0&1&0&0&0&0&0&0&1&0&0&0&0&0\\ 
11&419&192.168.2.101&192.168.1.23&64614&1010&0&0&0&1&0&0&0&0&0&0&1&0&0&0&0&0\\ 
11&420&192.168.2.101&192.168.1.23&64614&4279&0&0&0&1&0&0&0&0&0&0&1&0&0&0&0&0\\ 
11&421&192.168.2.101&192.168.1.23&64614&50500&0&0&0&1&0&0&0&0&0&0&1&0&0&0&0&0\\ 
11&422&192.168.2.101&192.168.1.23&64614&15000&0&0&0&1&0&0&0&0&0&0&1&0&0&0&0&0\\ 
11&423&192.168.2.101&192.168.1.23&64614&7938&0&0&0&1&0&0&0&0&0&0&1&0&0&0&0&0\\ 
11&424&192.168.2.101&192.168.1.23&64614&2875&0&0&0&1&0&0&0&0&0&0&1&0&0&0&0&0\\ 
11&425&192.168.2.101&192.168.1.23&64614&4004&0&0&0&1&0&0&0&0&0&0&1&0&0&0&0&0\\ 
11&426&192.168.2.101&192.168.1.23&64614&1309&0&0&0&1&0&0&0&0&0&0&1&0&0&0&0&0\\ 
11&427&192.168.2.101&192.168.1.23&64614&3168&0&0&0&1&0&0&0&0&0&0&1&0&0&0&0&0\\ 
11&428&192.168.2.101&192.168.1.23&64614&683&0&0&0&1&0&0&0&0&0&0&1&0&0&0&0&0\\ 
11&429&192.168.2.101&192.168.1.23&64614&27353&0&0&0&1&0&0&0&0&0&0&1&0&0&0&0&0\\ 
11&430&192.168.2.101&192.168.1.23&64614&27355&0&0&0&1&0&0&0&0&0&0&1&0&0&0&0&0\\ 
11&431&192.168.2.101&192.168.1.23&64614&6346&0&0&0&1&0&0&0&0&0&0&1&0&0&0&0&0\\ 
11&432&192.168.2.101&192.168.1.23&64614&6101&0&0&0&1&0&0&0&0&0&0&1&0&0&0&0&0\\ 
11&433&192.168.2.101&192.168.1.23&64614&2638&0&0&0&1&0&0&0&0&0&0&1&0&0&0&0&0\\ 
11&434&192.168.2.101&192.168.1.23&64614&1126&0&0&0&1&0&0&0&0&0&0&1&0&0&0&0&0\\ 
11&435&192.168.2.101&192.168.1.23&64614&9290&0&0&0&1&0&0&0&0&0&0&1&0&0&0&0&0\\ 
11&436&192.168.2.101&192.168.1.23&64614&5998&0&0&0&1&0&0&0&0&0&0&1&0&0&0&0&0\\ 
11&437&192.168.2.101&192.168.1.23&64614&1974&0&0&0&1&0&0&0&0&0&0&1&0&0&0&0&0\\ 
11&438&192.168.2.101&192.168.1.23&64614&125&0&0&0&1&0&0&0&0&0&0&1&0&0&0&0&0\\ 
11&439&192.168.2.101&192.168.1.23&64614&2222&0&0&0&1&0&0&0&0&0&0&1&0&0&0&0&0\\ 
11&440&192.168.2.101&192.168.1.23&64614&32773&0&0&0&1&0&0&0&0&0&0&1&0&0&0&0&0\\ 
11&441&192.168.2.101&192.168.1.23&64614&6510&0&0&0&1&0&0&0&0&0&0&1&0&0&0&0&0\\ 
11&442&192.168.2.101&192.168.1.23&64614&10003&0&0&0&1&0&0&0&0&0&0&1&0&0&0&0&0\\ 
11&443&192.168.2.101&192.168.1.23&64614&9040&0&0&0&1&0&0&0&0&0&0&1&0&0&0&0&0\\ 
11&444&192.168.2.101&192.168.1.23&64614&5925&0&0&0&1&0&0&0&0&0&0&1&0&0&0&0&0\\ 
11&445&192.168.2.101&192.168.1.23&64614&24&0&0&0&1&0&0&0&0&0&0&1&0&0&0&0&0\\ 
11&446&192.168.2.101&192.168.1.23&64614&119&0&0&0&1&0&0&0&0&0&0&1&0&0&0&0&0\\ 
11&447&192.168.2.101&192.168.1.23&64614&1124&0&0&0&1&0&0&0&0&0&0&1&0&0&0&0&0\\ 
11&448&192.168.2.101&192.168.1.23&64614&6839&0&0&0&1&0&0&0&0&0&0&1&0&0&0&0&0\\ 
11&449&192.168.2.101&192.168.1.23&64614&515&0&0&0&1&0&0&0&0&0&0&1&0&0&0&0&0\\ 
11&450&192.168.2.101&192.168.1.23&64614&1272&0&0&0&1&0&0&0&0&0&0&1&0&0&0&0&0\\ 
11&451&192.168.2.101&192.168.1.23&64614&8009&0&0&0&1&0&0&0&0&0&0&1&0&0&0&0&0\\ 
11&452&192.168.2.101&192.168.1.23&64614&32777&0&0&0&1&0&0&0&0&0&0&1&0&0&0&0&0\\ 
11&453&192.168.2.101&192.168.1.23&64614&765&0&0&0&1&0&0&0&0&0&0&1&0&0&0&0&0\\ 
11&454&192.168.2.101&192.168.1.23&64614&3404&0&0&0&1&0&0&0&0&0&0&1&0&0&0&0&0\\ 
11&455&192.168.2.101&192.168.1.23&64614&5003&0&0&0&1&0&0&0&0&0&0&1&0&0&0&0&0\\ 
11&456&192.168.2.101&192.168.1.23&64614&5440&0&0&0&1&0&0&0&0&0&0&1&0&0&0&0&0\\ 
11&457&192.168.2.101&192.168.1.23&64614&15004&0&0&0&1&0&0&0&0&0&0&1&0&0&0&0&0\\ 
11&458&192.168.2.101&192.168.1.23&64614&1801&0&0&0&1&0&0&0&0&0&0&1&0&0&0&0&0\\ 
11&459&192.168.2.101&192.168.1.23&64614&32769&0&0&0&1&0&0&0&0&0&0&1&0&0&0&0&0\\ 
11&460&192.168.2.101&192.168.1.23&64614&19350&0&0&0&1&0&0&0&0&0&0&1&0&0&0&0&0\\ 
11&461&192.168.2.101&192.168.1.23&64614&987&0&0&0&1&0&0&0&0&0&0&1&0&0&0&0&0\\ 
11&462&192.168.2.101&192.168.1.23&64614&30718&0&0&0&1&0&0&0&0&0&0&1&0&0&0&0&0\\ 
11&463&192.168.2.101&192.168.1.23&64614&5633&0&0&0&1&0&0&0&0&0&0&1&0&0&0&0&0\\ 
11&464&192.168.2.101&192.168.1.23&64614&15002&0&0&0&1&0&0&0&0&0&0&1&0&0&0&0&0\\ 
11&465&192.168.2.101&192.168.1.23&64614&50003&0&0&0&1&0&0&0&0&0&0&1&0&0&0&0&0\\ 
11&466&192.168.2.101&192.168.1.23&64614&54328&0&0&0&1&0&0&0&0&0&0&1&0&0&0&0&0\\ 
11&467&192.168.2.101&192.168.1.23&64614&43&0&0&0&1&0&0&0&0&0&0&1&0&0&0&0&0\\ 
11&468&192.168.2.101&192.168.1.23&64614&1666&0&0&0&1&0&0&0&0&0&0&1&0&0&0&0&0\\ 
11&469&192.168.2.101&192.168.1.23&64614&19283&0&0&0&1&0&0&0&0&0&0&1&0&0&0&0&0\\ 
11&470&192.168.2.101&192.168.1.23&64614&25735&0&0&0&1&0&0&0&0&0&0&1&0&0&0&0&0\\ 
11&471&192.168.2.101&192.168.1.23&64614&9575&0&0&0&1&0&0&0&0&0&0&1&0&0&0&0&0\\ 
11&472&192.168.2.101&192.168.1.23&64614&5950&0&0&0&1&0&0&0&0&0&0&1&0&0&0&0&0\\ 
11&473&192.168.2.101&192.168.1.23&64614&5080&0&0&0&1&0&0&0&0&0&0&1&0&0&0&0&0\\ 
11&474&192.168.2.101&192.168.1.23&64614&62078&0&0&0&1&0&0&0&0&0&0&1&0&0&0&0&0\\ 
11&475&192.168.2.101&192.168.1.23&64614&1024&0&0&0&1&0&0&0&0&0&0&1&0&0&0&0&0\\ 
11&476&192.168.2.101&192.168.1.23&64614&1864&0&0&0&1&0&0&0&0&0&0&1&0&0&0&0&0\\ 
11&477&192.168.2.101&192.168.1.23&64614&1081&0&0&0&1&0&0&0&0&0&0&1&0&0&0&0&0\\ 
11&478&192.168.2.101&192.168.1.23&64614&259&0&0&0&1&0&0&0&0&0&0&1&0&0&0&0&0\\ 
11&479&192.168.2.101&192.168.1.23&64614&1032&0&0&0&1&0&0&0&0&0&0&1&0&0&0&0&0\\ 
11&480&192.168.2.101&192.168.1.23&64614&9011&0&0&0&1&0&0&0&0&0&0&1&0&0&0&0&0\\ 
11&481&192.168.2.101&192.168.1.23&64614&1503&0&0&0&1&0&0&0&0&0&0&1&0&0&0&0&0\\ 
11&482&192.168.2.101&192.168.1.23&64614&544&0&0&0&1&0&0&0&0&0&0&1&0&0&0&0&0\\ 
11&483&192.168.2.101&192.168.1.23&64614&5566&0&0&0&1&0&0&0&0&0&0&1&0&0&0&0&0\\ 
11&484&192.168.2.101&192.168.1.23&64614&2967&0&0&0&1&0&0&0&0&0&0&1&0&0&0&0&0\\ 
11&485&192.168.2.101&192.168.1.23&64614&8291&0&0&0&1&0&0&0&0&0&0&1&0&0&0&0&0\\ 
11&486&192.168.2.101&192.168.1.23&64614&8290&0&0&0&1&0&0&0&0&0&0&1&0&0&0&0&0\\ 
11&487&192.168.2.101&192.168.1.23&64614&5280&0&0&0&1&0&0&0&0&0&0&1&0&0&0&0&0\\ 
11&488&192.168.2.101&192.168.1.23&64614&1718&0&0&0&1&0&0&0&0&0&0&1&0&0&0&0&0\\ 
11&489&192.168.2.101&192.168.1.23&64614&3390&0&0&0&1&0&0&0&0&0&0&1&0&0&0&0&0\\ 
11&490&192.168.2.101&192.168.1.23&64614&1812&0&0&0&1&0&0&0&0&0&0&1&0&0&0&0&0\\ 
11&491&192.168.2.101&192.168.1.23&64614&5120&0&0&0&1&0&0&0&0&0&0&1&0&0&0&0&0\\ 
11&492&192.168.2.101&192.168.1.23&64614&513&0&0&0&1&0&0&0&0&0&0&1&0&0&0&0&0\\ 
11&493&192.168.2.101&192.168.1.23&64614&10012&0&0&0&1&0&0&0&0&0&0&1&0&0&0&0&0\\ 
11&494&192.168.2.101&192.168.1.23&64614&631&0&0&0&1&0&0&0&0&0&0&1&0&0&0&0&0\\ 
11&495&192.168.2.101&192.168.1.23&64614&1043&0&0&0&1&0&0&0&0&0&0&1&0&0&0&0&0\\ 
11&496&192.168.2.101&192.168.1.23&64614&2001&0&0&0&1&0&0&0&0&0&0&1&0&0&0&0&0\\ 
11&497&192.168.2.101&192.168.1.23&64614&625&0&0&0&1&0&0&0&0&0&0&1&0&0&0&0&0\\ 
11&498&192.168.2.101&192.168.1.23&64614&1111&0&0&0&1&0&0&0&0&0&0&1&0&0&0&0&0\\ 
11&499&192.168.2.101&192.168.1.23&64614&32783&0&0&0&1&0&0&0&0&0&0&1&0&0&0&0&0\\ 
11&500&192.168.2.101&192.168.1.23&64614&1045&0&0&0&1&0&0&0&0&0&0&1&0&0&0&0&0\\ 
11&501&192.168.2.101&192.168.1.23&64614&8383&0&0&0&1&0&0&0&0&0&0&1&0&0&0&0&0\\ 
11&502&192.168.2.101&192.168.1.23&64614&1494&0&0&0&1&0&0&0&0&0&0&1&0&0&0&0&0\\ 
11&503&192.168.2.101&192.168.1.23&64614&1287&0&0&0&1&0&0&0&0&0&0&1&0&0&0&0&0\\ 
11&504&192.168.2.101&192.168.1.23&64614&1056&0&0&0&1&0&0&0&0&0&0&1&0&0&0&0&0\\ 
11&505&192.168.2.101&192.168.1.23&64614&880&0&0&0&1&0&0&0&0&0&0&1&0&0&0&0&0\\ 
11&506&192.168.2.101&192.168.1.23&64614&35500&0&0&0&1&0&0&0&0&0&0&1&0&0&0&0&0\\ 
11&507&192.168.2.101&192.168.1.23&64614&1311&0&0&0&1&0&0&0&0&0&0&1&0&0&0&0&0\\ 
11&508&192.168.2.101&192.168.1.23&64614&1022&0&0&0&1&0&0&0&0&0&0&1&0&0&0&0&0\\ 
11&509&192.168.2.101&192.168.1.23&64614&8181&0&0&0&1&0&0&0&0&0&0&1&0&0&0&0&0\\ 
11&510&192.168.2.101&192.168.1.23&64614&5666&0&0&0&1&0&0&0&0&0&0&1&0&0&0&0&0\\ 
11&511&192.168.2.101&192.168.1.23&64614&16001&0&0&0&1&0&0&0&0&0&0&1&0&0&0&0&0\\ 
11&512&192.168.2.101&192.168.1.23&64614&9998&0&0&0&1&0&0&0&0&0&0&1&0&0&0&0&0\\ 
11&513&192.168.2.101&192.168.1.23&64614&32771&0&0&0&1&0&0&0&0&0&0&1&0&0&0&0&0\\ 
11&514&192.168.2.101&192.168.1.23&64614&1216&0&0&0&1&0&0&0&0&0&0&1&0&0&0&0&0\\ 
11&515&192.168.2.101&192.168.1.23&64614&497&0&0&0&1&0&0&0&0&0&0&1&0&0&0&0&0\\ 
11&516&192.168.2.101&192.168.1.23&64614&1072&0&0&0&1&0&0&0&0&0&0&1&0&0&0&0&0\\ 
11&517&192.168.2.101&192.168.1.23&64614&1089&0&0&0&1&0&0&0&0&0&0&1&0&0&0&0&0\\ 
11&518&192.168.2.101&192.168.1.23&64614&1580&0&0&0&1&0&0&0&0&0&0&1&0&0&0&0&0\\ 
11&519&192.168.2.101&192.168.1.23&64614&2718&0&0&0&1&0&0&0&0&0&0&1&0&0&0&0&0\\ 
11&520&192.168.2.101&192.168.1.23&64614&1186&0&0&0&1&0&0&0&0&0&0&1&0&0&0&0&0\\ 
11&521&192.168.2.101&192.168.1.23&64614&34571&0&0&0&1&0&0&0&0&0&0&1&0&0&0&0&0\\ 
11&522&192.168.2.101&192.168.1.23&64614&45100&0&0&0&1&0&0&0&0&0&0&1&0&0&0&0&0\\ 
11&523&192.168.2.101&192.168.1.23&64614&1984&0&0&0&1&0&0&0&0&0&0&1&0&0&0&0&0\\ 
11&524&192.168.2.101&192.168.1.23&64614&416&0&0&0&1&0&0&0&0&0&0&1&0&0&0&0&0\\ 
11&525&192.168.2.101&192.168.1.23&64614&2065&0&0&0&1&0&0&0&0&0&0&1&0&0&0&0&0\\ 
11&526&192.168.2.101&192.168.1.23&64614&4224&0&0&0&1&0&0&0&0&0&0&1&0&0&0&0&0\\ 
11&527&192.168.2.101&192.168.1.23&64614&5050&0&0&0&1&0&0&0&0&0&0&1&0&0&0&0&0\\ 
11&528&192.168.2.101&192.168.1.23&64614&8089&0&0&0&1&0&0&0&0&0&0&1&0&0&0&0&0\\ 
11&529&192.168.2.101&192.168.1.23&64614&3995&0&0&0&1&0&0&0&0&0&0&1&0&0&0&0&0\\ 
11&530&192.168.2.101&192.168.1.23&64614&10004&0&0&0&1&0&0&0&0&0&0&1&0&0&0&0&0\\ 
11&531&192.168.2.101&192.168.1.23&64614&34572&0&0&0&1&0&0&0&0&0&0&1&0&0&0&0&0\\ 
11&532&192.168.2.101&192.168.1.23&64614&2701&0&0&0&1&0&0&0&0&0&0&1&0&0&0&0&0\\ 
11&533&192.168.2.101&192.168.1.23&64614&89&0&0&0&1&0&0&0&0&0&0&1&0&0&0&0&0\\ 
11&534&192.168.2.101&192.168.1.23&64614&4001&0&0&0&1&0&0&0&0&0&0&1&0&0&0&0&0\\ 
11&535&192.168.2.101&192.168.1.23&64614&990&0&0&0&1&0&0&0&0&0&0&1&0&0&0&0&0\\ 
11&536&192.168.2.101&192.168.1.23&64614&52822&0&0&0&1&0&0&0&0&0&0&1&0&0&0&0&0\\ 
11&537&192.168.2.101&192.168.1.23&64614&1070&0&0&0&1&0&0&0&0&0&0&1&0&0&0&0&0\\ 
11&538&192.168.2.101&192.168.1.23&64614&146&0&0&0&1&0&0&0&0&0&0&1&0&0&0&0&0\\ 
11&539&192.168.2.101&192.168.1.23&64614&1277&0&0&0&1&0&0&0&0&0&0&1&0&0&0&0&0\\ 
11&540&192.168.2.101&192.168.1.23&64614&1074&0&0&0&1&0&0&0&0&0&0&1&0&0&0&0&0\\ 
11&541&192.168.2.101&192.168.1.23&64614&1122&0&0&0&1&0&0&0&0&0&0&1&0&0&0&0&0\\ 
11&542&192.168.2.101&192.168.1.23&64614&14441&0&0&0&1&0&0&0&0&0&0&1&0&0&0&0&0\\ 
11&543&192.168.2.101&192.168.1.23&64614&3261&0&0&0&1&0&0&0&0&0&0&1&0&0&0&0&0\\ 
11&544&192.168.2.101&192.168.1.23&64614&4006&0&0&0&1&0&0&0&0&0&0&1&0&0&0&0&0\\ 
11&545&192.168.2.101&192.168.1.23&64614&4005&0&0&0&1&0&0&0&0&0&0&1&0&0&0&0&0\\ 
11&546&192.168.2.101&192.168.1.23&64614&5000&0&0&0&1&0&0&0&0&0&0&1&0&0&0&0&0\\ 
11&547&192.168.2.101&192.168.1.23&64614&548&0&0&0&1&1&0&0&1&0&0&0&0&0&0&0&0\\ 
11&548&192.168.2.101&192.168.1.23&64614&1301&0&0&0&1&0&0&0&0&0&0&1&0&0&0&0&0\\ 
11&549&192.168.2.101&192.168.1.23&64614&1028&0&0&0&1&0&0&0&0&0&0&1&0&0&0&0&0\\ 
11&550&192.168.2.101&192.168.1.23&64614&6788&0&0&0&1&0&0&0&0&0&0&1&0&0&0&0&0\\ 
11&551&192.168.2.101&192.168.1.23&64614&1310&0&0&0&1&0&0&0&0&0&0&1&0&0&0&0&0\\ 
11&552&192.168.2.101&192.168.1.23&64614&1271&0&0&0&1&0&0&0&0&0&0&1&0&0&0&0&0\\ 
11&553&192.168.2.101&192.168.1.23&64614&3998&0&0&0&1&0&0&0&0&0&0&1&0&0&0&0&0\\ 
11&554&192.168.2.101&192.168.1.23&64614&1130&0&0&0&1&0&0&0&0&0&0&1&0&0&0&0&0\\ 
11&555&192.168.2.101&192.168.1.23&64614&2260&0&0&0&1&0&0&0&0&0&0&1&0&0&0&0&0\\ 
11&556&192.168.2.101&192.168.1.23&64614&50001&0&0&0&1&0&0&0&0&0&0&1&0&0&0&0&0\\ 
11&557&192.168.2.101&192.168.1.23&64614&8010&0&0&0&1&0&0&0&0&0&0&1&0&0&0&0&0\\ 
11&558&192.168.2.101&192.168.1.23&64614&2111&0&0&0&1&0&0&0&0&0&0&1&0&0&0&0&0\\ 
11&559&192.168.2.101&192.168.1.23&64614&5200&0&0&0&1&0&0&0&0&0&0&1&0&0&0&0&0\\ 
11&560&192.168.2.101&192.168.1.23&64614&48080&0&0&0&1&0&0&0&0&0&0&1&0&0&0&0&0\\ 
11&561&192.168.2.101&192.168.1.23&64614&8093&0&0&0&1&0&0&0&0&0&0&1&0&0&0&0&0\\ 
11&562&192.168.2.101&192.168.1.23&64614&9500&0&0&0&1&0&0&0&0&0&0&1&0&0&0&0&0\\ 
11&563&192.168.2.101&192.168.1.23&64614&9207&0&0&0&1&0&0&0&0&0&0&1&0&0&0&0&0\\ 
11&564&192.168.2.101&192.168.1.23&64614&2608&0&0&0&1&0&0&0&0&0&0&1&0&0&0&0&0\\ 
11&565&192.168.2.101&192.168.1.23&64614&3737&0&0&0&1&0&0&0&0&0&0&1&0&0&0&0&0\\ 
11&566&192.168.2.101&192.168.1.23&64614&3371&0&0&0&1&0&0&0&0&0&0&1&0&0&0&0&0\\ 
11&567&192.168.2.101&192.168.1.23&64614&3268&0&0&0&1&0&0&0&0&0&0&1&0&0&0&0&0\\ 
11&568&192.168.2.101&192.168.1.23&64614&1082&0&0&0&1&0&0&0&0&0&0&1&0&0&0&0&0\\ 
11&569&192.168.2.101&192.168.1.23&64614&9080&0&0&0&1&0&0&0&0&0&0&1&0&0&0&0&0\\ 
11&570&192.168.2.101&192.168.1.23&64614&5214&0&0&0&1&0&0&0&0&0&0&1&0&0&0&0&0\\ 
11&571&192.168.2.101&192.168.1.23&64614&9485&0&0&0&1&0&0&0&0&0&0&1&0&0&0&0&0\\ 
11&572&192.168.2.101&192.168.1.23&64614&109&0&0&0&1&0&0&0&0&0&0&1&0&0&0&0&0\\ 
11&573&192.168.2.101&192.168.1.23&64614&7001&0&0&0&1&0&0&0&0&0&0&1&0&0&0&0&0\\ 
11&574&192.168.2.101&192.168.1.23&64614&3260&0&0&0&1&0&0&0&0&0&0&1&0&0&0&0&0\\ 
11&575&192.168.2.101&192.168.1.23&64614&3283&0&0&0&1&0&0&0&0&0&0&1&0&0&0&0&0\\ 
11&576&192.168.2.101&192.168.1.23&64614&5555&0&0&0&1&0&0&0&0&0&0&1&0&0&0&0&0\\ 
11&577&192.168.2.101&192.168.1.23&64614&10621&0&0&0&1&0&0&0&0&0&0&1&0&0&0&0&0\\ 
11&578&192.168.2.101&192.168.1.23&64614&10626&0&0&0&1&0&0&0&0&0&0&1&0&0&0&0&0\\ 
11&579&192.168.2.101&192.168.1.23&64614&10243&0&0&0&1&0&0&0&0&0&0&1&0&0&0&0&0\\ 
11&580&192.168.2.101&192.168.1.23&64614&10566&0&0&0&1&0&0&0&0&0&0&1&0&0&0&0&0\\ 
11&581&192.168.2.101&192.168.1.23&64614&49167&0&0&0&1&0&0&0&0&0&0&1&0&0&0&0&0\\ 
11&582&192.168.2.101&192.168.1.23&64614&38292&0&0&0&1&0&0&0&0&0&0&1&0&0&0&0&0\\ 
11&583&192.168.2.101&192.168.1.23&64614&3324&0&0&0&1&0&0&0&0&0&0&1&0&0&0&0&0\\ 
11&584&192.168.2.101&192.168.1.23&64614&7676&0&0&0&1&0&0&0&0&0&0&1&0&0&0&0&0\\ 
11&585&192.168.2.101&192.168.1.23&64614&1174&0&0&0&1&0&0&0&0&0&0&1&0&0&0&0&0\\ 
11&586&192.168.2.101&192.168.1.23&64614&20&0&0&0&1&0&0&0&0&0&0&1&0&0&0&0&0\\ 
11&587&192.168.2.101&192.168.1.23&64614&32776&0&0&0&1&0&0&0&0&0&0&1&0&0&0&0&0\\ 
11&588&192.168.2.101&192.168.1.23&64614&99&0&0&0&1&0&0&0&0&0&0&1&0&0&0&0&0\\ 
11&589&192.168.2.101&192.168.1.23&64614&179&0&0&0&1&0&0&0&0&0&0&0&0&0&0&0&0\\ 
11&590&192.168.2.101&192.168.1.23&64614&6789&0&0&0&1&0&0&0&0&0&0&0&0&0&0&0&0\\ 
11&591&192.168.2.101&192.168.1.23&64614&56737&0&0&0&1&0&0&0&0&0&0&0&0&0&0&0&0\\ 
11&592&192.168.2.101&192.168.1.23&64614&1217&0&0&0&1&0&0&0&0&0&0&0&0&0&0&0&0\\ 
11&593&192.168.2.101&192.168.1.23&64614&4000&0&0&0&1&0&0&0&0&0&0&0&0&0&0&0&0\\ 
11&594&192.168.2.101&192.168.1.23&64614&1183&0&0&0&1&0&0&0&0&0&0&0&0&0&0&0&0\\ 
11&595&192.168.2.101&192.168.1.23&64614&1057&0&0&0&1&0&0&0&0&0&0&0&0&0&0&0&0\\ 
11&596&192.168.2.101&192.168.1.23&64614&2035&0&0&0&1&0&0&0&0&0&0&0&0&0&0&0&0\\ 
11&597&192.168.2.101&192.168.1.23&64614&1049&0&0&0&1&0&0&0&0&0&0&0&0&0&0&0&0\\ 
11&598&192.168.2.101&192.168.1.23&64614&1044&0&0&0&1&0&0&0&0&0&0&0&0&0&0&0&0\\ 
11&599&192.168.2.101&192.168.1.23&64614&19801&0&0&0&1&0&0&0&0&0&0&0&0&0&0&0&0\\ 
11&600&192.168.2.101&192.168.1.23&64614&1114&0&0&0&1&0&0&0&0&0&0&0&0&0&0&0&0\\ 
11&601&192.168.2.101&192.168.1.23&64614&1007&0&0&0&1&0&0&0&0&0&0&0&0&0&0&0&0\\ 
11&602&192.168.2.101&192.168.1.23&64614&1761&0&0&0&1&0&0&0&0&0&0&0&0&0&0&0&0\\ 
11&603&192.168.2.101&192.168.1.23&64614&5904&0&0&0&1&0&0&0&0&0&0&0&0&0&0&0&0\\ 
11&604&192.168.2.101&192.168.1.23&64614&49&0&0&0&1&0&0&0&0&0&0&0&0&0&0&0&0\\ 
11&605&192.168.2.101&192.168.1.23&64614&16113&0&0&0&1&0&0&0&0&0&0&0&0&0&0&0&0\\ 
11&606&192.168.2.101&192.168.1.23&64614&27715&0&0&0&1&0&0&0&0&0&0&0&0&0&0&0&0\\ 
11&607&192.168.2.101&192.168.1.23&64614&5999&0&0&0&1&0&0&0&0&0&0&0&0&0&0&0&0\\ 
11&608&192.168.2.101&192.168.1.23&64614&4900&0&0&0&1&0&0&0&0&0&0&0&0&0&0&0&0\\ 
11&609&192.168.2.101&192.168.1.23&64614&900&0&0&0&1&0&0&0&0&0&0&0&0&0&0&0&0\\ 
11&610&192.168.2.101&192.168.1.23&64614&1296&0&0&0&1&0&0&0&0&0&0&0&0&0&0&0&0\\ 
11&611&192.168.2.101&192.168.1.23&64614&406&0&0&0&1&0&0&0&0&0&0&0&0&0&0&0&0\\ 
11&612&192.168.2.101&192.168.1.23&64614&800&0&0&0&1&0&0&0&0&0&0&0&0&0&0&0&0\\ 
11&613&192.168.2.101&192.168.1.23&64614&33899&0&0&0&1&0&0&0&0&0&0&0&0&0&0&0&0\\ 
11&614&192.168.2.101&192.168.1.23&64614&9535&0&0&0&1&0&0&0&0&0&0&0&0&0&0&0&0\\ 
11&615&192.168.2.101&192.168.1.23&64614&3517&0&0&0&1&0&0&0&0&0&0&0&0&0&0&0&0\\ 
11&616&192.168.2.101&192.168.1.23&64614&7496&0&0&0&1&0&0&0&0&0&0&0&0&0&0&0&0\\ 
11&617&192.168.2.101&192.168.1.23&64614&2008&0&0&0&1&0&0&0&0&0&0&0&0&0&0&0&0\\ 
11&618&192.168.2.101&192.168.1.23&64614&10215&0&0&0&1&0&0&0&0&0&0&0&0&0&0&0&0\\ 
11&619&192.168.2.101&192.168.1.23&64615&27715&0&0&0&1&0&0&0&0&0&0&0&0&0&0&0&0\\ 
11&620&192.168.2.101&192.168.1.23&64615&16113&0&0&0&1&0&0&0&0&0&0&0&0&0&0&0&0\\ 
11&621&192.168.2.101&192.168.1.23&64615&49&0&0&0&1&0&0&0&0&0&0&0&0&0&0&0&0\\ 
11&622&192.168.2.101&192.168.1.23&64615&5904&0&0&0&1&0&0&0&0&0&0&0&0&0&0&0&0\\ 
11&623&192.168.2.101&192.168.1.23&64615&1761&0&0&0&1&0&0&0&0&0&0&0&0&0&0&0&0\\ 
11&624&192.168.2.101&192.168.1.23&64615&1007&0&0&0&1&0&0&0&0&0&0&0&0&0&0&0&0\\ 
11&625&192.168.2.101&192.168.1.23&64615&1114&0&0&0&1&0&0&0&0&0&0&0&0&0&0&0&0\\ 
11&626&192.168.2.101&192.168.1.23&64615&19801&0&0&0&1&0&0&0&0&0&0&0&0&0&0&0&0\\ 
11&627&192.168.2.101&192.168.1.23&64615&1044&0&0&0&1&0&0&0&0&0&0&0&0&0&0&0&0\\ 
11&628&192.168.2.101&192.168.1.23&64615&1049&0&0&0&1&0&0&0&0&0&0&0&0&0&0&0&0\\ 
11&629&192.168.2.101&192.168.1.23&64615&2035&0&0&0&1&0&0&0&0&0&0&0&0&0&0&0&0\\ 
11&630&192.168.2.101&192.168.1.23&64615&1057&0&0&0&1&0&0&0&0&0&0&0&0&0&0&0&0\\ 
11&631&192.168.2.101&192.168.1.23&64615&1183&0&0&0&1&0&0&0&0&0&0&0&0&0&0&0&0\\ 
11&632&192.168.2.101&192.168.1.23&64615&4000&0&0&0&1&0&0&0&0&0&0&0&0&0&0&0&0\\ 
11&633&192.168.2.101&192.168.1.23&64615&1217&0&0&0&1&0&0&0&0&0&0&0&0&0&0&0&0\\ 
11&634&192.168.2.101&192.168.1.23&64615&56737&0&0&0&1&0&0&0&0&0&0&0&0&0&0&0&0\\ 
11&635&192.168.2.101&192.168.1.23&64615&6789&0&0&0&1&0&0&0&0&0&0&0&0&0&0&0&0\\ 
11&636&192.168.2.101&192.168.1.23&64615&179&0&0&0&1&0&0&0&0&0&0&0&0&0&0&0&0\\ 
11&637&192.168.2.101&192.168.1.23&64615&10215&0&0&0&1&0&0&0&0&0&0&0&0&0&0&0&0\\ 
11&638&192.168.2.101&192.168.1.23&64615&2008&0&0&0&1&0&0&0&0&0&0&0&0&0&0&0&0\\ 
11&639&192.168.2.101&192.168.1.23&64615&7496&0&0&0&1&0&0&0&0&0&0&0&0&0&0&0&0\\ 
11&640&192.168.2.101&192.168.1.23&64615&3517&0&0&0&1&0&0&0&0&0&0&0&0&0&0&0&0\\ 
11&641&192.168.2.101&192.168.1.23&64615&9535&0&0&0&1&0&0&0&0&0&0&0&0&0&0&0&0\\ 
11&642&192.168.2.101&192.168.1.23&64615&33899&0&0&0&1&0&0&0&0&0&0&0&0&0&0&0&0\\ 
11&643&192.168.2.101&192.168.1.23&64615&800&0&0&0&1&0&0&0&0&0&0&0&0&0&0&0&0\\ 
11&644&192.168.2.101&192.168.1.23&64615&406&0&0&0&1&0&0&0&0&0&0&0&0&0&0&0&0\\ 
11&645&192.168.2.101&192.168.1.23&64615&1296&0&0&0&1&0&0&0&0&0&0&0&0&0&0&0&0\\ 
11&646&192.168.2.101&192.168.1.23&64615&900&0&0&0&1&0&0&0&0&0&0&0&0&0&0&0&0\\ 
11&647&192.168.2.101&192.168.1.23&64615&4900&0&0&0&1&0&0&0&0&0&0&0&0&0&0&0&0\\ 
11&648&192.168.2.101&192.168.1.23&64615&5999&0&0&0&1&0&0&0&0&0&0&0&0&0&0&0&0\\ 
11&649&192.168.2.101&192.168.1.23&64614&9618&0&0&0&1&0&0&0&0&0&0&0&0&0&0&0&0\\ 
12&0&192.168.1.23&192.168.2.101&9618&64614&0&0&0&0&0&0&0&0&0&0&0&0&0&0&0&0\\ 
12&1&192.168.2.101&192.168.1.23&64614&31038&0&0&0&0&0&0&0&0&0&0&2&0&0&0&0&0\\ 
12&2&192.168.2.101&192.168.1.23&64614&616&0&0&0&1&0&0&0&0&0&0&1&0&0&0&0&0\\ 
12&3&192.168.2.101&192.168.1.23&64614&3527&0&0&0&1&0&0&0&0&0&0&1&0&0&0&0&0\\ 
12&4&192.168.2.101&192.168.1.23&64614&5544&0&0&0&1&0&0&0&0&0&0&1&0&0&0&0&0\\ 
12&5&192.168.2.101&192.168.1.23&64614&4444&0&0&0&1&0&0&0&0&0&0&1&0&0&0&0&0\\ 
12&6&192.168.2.101&192.168.1.23&64614&9101&0&0&0&1&0&0&0&0&0&0&1&0&0&0&0&0\\ 
12&7&192.168.2.101&192.168.1.23&64614&2500&0&0&0&1&0&0&0&0&0&0&1&0&0&0&0&0\\ 
12&8&192.168.2.101&192.168.1.23&64614&8300&0&0&0&1&0&0&0&0&0&0&1&0&0&0&0&0\\ 
12&9&192.168.2.101&192.168.1.23&64614&10010&0&0&0&1&0&0&0&0&0&0&1&0&0&0&0&0\\ 
12&10&192.168.2.101&192.168.1.23&64614&19&0&0&0&1&0&0&0&0&0&0&1&0&0&0&0&0\\ 
12&11&192.168.2.101&192.168.1.23&64614&2200&0&0&0&1&0&0&0&0&0&0&1&0&0&0&0&0\\ 
12&12&192.168.2.101&192.168.1.23&64614&2013&0&0&0&1&0&0&0&0&0&0&1&0&0&0&0&0\\ 
12&13&192.168.2.101&192.168.1.23&64614&5877&0&0&0&1&0&0&0&0&0&0&1&0&0&0&0&0\\ 
12&14&192.168.2.101&192.168.1.23&64614&1164&0&0&0&1&0&0&0&0&0&0&1&0&0&0&0&0\\ 
12&15&192.168.2.101&192.168.1.23&64614&524&0&0&0&1&0&0&0&0&0&0&1&0&0&0&0&0\\ 
12&16&192.168.2.101&192.168.1.23&64614&5961&0&0&0&1&0&0&0&0&0&0&1&0&0&0&0&0\\ 
12&17&192.168.2.101&192.168.1.23&64614&33&0&0&0&1&0&0&0&0&0&0&1&0&0&0&0&0\\ 
12&18&192.168.2.101&192.168.1.23&64614&26&0&0&0&1&0&0&0&0&0&0&1&0&0&0&0&0\\ 
12&19&192.168.2.101&192.168.1.23&64614&1352&0&0&0&1&0&0&0&0&0&0&1&0&0&0&0&0\\ 
12&20&192.168.2.101&192.168.1.23&64614&2710&0&0&0&1&0&0&0&0&0&0&1&0&0&0&0&0\\ 
12&21&192.168.2.101&192.168.1.23&64614&14238&0&0&0&1&0&0&0&0&0&0&1&0&0&0&0&0\\ 
12&22&192.168.2.101&192.168.1.23&64614&1108&0&0&0&1&0&0&0&0&0&0&1&0&0&0&0&0\\ 
12&23&192.168.2.101&192.168.1.23&64614&1002&0&0&0&1&0&0&0&0&0&0&1&0&0&0&0&0\\ 
12&24&192.168.2.101&192.168.1.23&64614&44442&0&0&0&1&0&0&0&0&0&0&1&0&0&0&0&0\\ 
12&25&192.168.2.101&192.168.1.23&64614&7778&0&0&0&1&0&0&0&0&0&0&1&0&0&0&0&0\\ 
12&26&192.168.2.101&192.168.1.23&64614&1062&0&0&0&1&0&0&0&0&0&0&1&0&0&0&0&0\\ 
12&27&192.168.2.101&192.168.1.23&64614&34573&0&0&0&1&0&0&0&0&0&0&1&0&0&0&0&0\\ 
12&28&192.168.2.101&192.168.1.23&64614&8180&0&0&0&1&0&0&0&0&0&0&1&0&0&0&0&0\\ 
12&29&192.168.2.101&192.168.1.23&64614&1862&0&0&0&1&0&0&0&0&0&0&1&0&0&0&0&0\\ 
12&30&192.168.2.101&192.168.1.23&64614&7627&0&0&0&1&0&0&0&0&0&0&1&0&0&0&0&0\\ 
12&31&192.168.2.101&192.168.1.23&64614&10082&0&0&0&1&0&0&0&0&0&0&1&0&0&0&0&0\\ 
12&32&192.168.2.101&192.168.1.23&64614&2323&0&0&0&1&0&0&0&0&0&0&1&0&0&0&0&0\\ 
12&33&192.168.2.101&192.168.1.23&64614&8090&0&0&0&1&0&0&0&0&0&0&1&0&0&0&0&0\\ 
12&34&192.168.2.101&192.168.1.23&64614&902&0&0&0&1&0&0&0&0&0&0&1&0&0&0&0&0\\ 
12&35&192.168.2.101&192.168.1.23&64614&4129&0&0&0&1&0&0&0&0&0&0&1&0&0&0&0&0\\ 
12&36&192.168.2.101&192.168.1.23&64614&389&0&0&0&1&0&0&0&0&0&0&1&0&0&0&0&0\\ 
12&37&192.168.2.101&192.168.1.23&64614&1218&0&0&0&1&0&0&0&0&0&0&1&0&0&0&0&0\\ 
12&38&192.168.2.101&192.168.1.23&64614&6006&0&0&0&1&0&0&0&0&0&0&1&0&0&0&0&0\\ 
12&39&192.168.2.101&192.168.1.23&64614&7004&0&0&0&1&0&0&0&0&0&0&1&0&0&0&0&0\\ 
12&40&192.168.2.101&192.168.1.23&64614&1001&0&0&0&1&0&0&0&0&0&0&1&0&0&0&0&0\\ 
12&41&192.168.2.101&192.168.1.23&64614&1085&0&0&0&1&0&0&0&0&0&0&1&0&0&0&0&0\\ 
12&42&192.168.2.101&192.168.1.23&64614&7512&0&0&0&1&0&0&0&0&0&0&1&0&0&0&0&0\\ 
12&43&192.168.2.101&192.168.1.23&64614&7921&0&0&0&1&0&0&0&0&0&0&1&0&0&0&0&0\\ 
12&44&192.168.2.101&192.168.1.23&64614&52673&0&0&0&1&0&0&0&0&0&0&1&0&0&0&0&0\\ 
12&45&192.168.2.101&192.168.1.23&64614&30951&0&0&0&1&0&0&0&0&0&0&1&0&0&0&0&0\\ 
12&46&192.168.2.101&192.168.1.23&64614&2251&0&0&0&1&0&0&0&0&0&0&1&0&0&0&0&0\\ 
12&47&192.168.2.101&192.168.1.23&64614&28201&0&0&0&1&0&0&0&0&0&0&1&0&0&0&0&0\\ 
12&48&192.168.2.101&192.168.1.23&64614&5550&0&0&0&1&0&0&0&0&0&0&1&0&0&0&0&0\\ 
12&49&192.168.2.101&192.168.1.23&64614&7937&0&0&0&1&0&0&0&0&0&0&1&0&0&0&0&0\\ 
12&50&192.168.2.101&192.168.1.23&64614&2041&0&0&0&1&0&0&0&0&0&0&1&0&0&0&0&0\\ 
12&51&192.168.2.101&192.168.1.23&64614&40911&0&0&0&1&0&0&0&0&0&0&1&0&0&0&0&0\\ 
12&52&192.168.2.101&192.168.1.23&64614&1719&0&0&0&1&0&0&0&0&0&0&1&0&0&0&0&0\\ 
12&53&192.168.2.101&192.168.1.23&64614&211&0&0&0&1&0&0&0&0&0&0&1&0&0&0&0&0\\ 
12&54&192.168.2.101&192.168.1.23&64614&593&0&0&0&1&0&0&0&0&0&0&1&0&0&0&0&0\\ 
12&55&192.168.2.101&192.168.1.23&64614&1658&0&0&0&1&0&0&0&0&0&0&1&0&0&0&0&0\\ 
12&56&192.168.2.101&192.168.1.23&64614&212&0&0&0&1&0&0&0&0&0&0&1&0&0&0&0&0\\ 
12&57&192.168.2.101&192.168.1.23&64614&2048&0&0&0&1&0&0&0&0&0&0&1&0&0&0&0&0\\ 
12&58&192.168.2.101&192.168.1.23&64614&255&0&0&0&1&0&0&0&0&0&0&1&0&0&0&0&0\\ 
12&59&192.168.2.101&192.168.1.23&64614&1100&0&0&0&1&0&0&0&0&0&0&1&0&0&0&0&0\\ 
12&60&192.168.2.101&192.168.1.23&64614&3703&0&0&0&1&0&0&0&0&0&0&1&0&0&0&0&0\\ 
12&61&192.168.2.101&192.168.1.23&64614&1033&0&0&0&1&0&0&0&0&0&0&1&0&0&0&0&0\\ 
12&62&192.168.2.101&192.168.1.23&64614&667&0&0&0&1&0&0&0&0&0&0&1&0&0&0&0&0\\ 
12&63&192.168.2.101&192.168.1.23&64614&8087&0&0&0&1&0&0&0&0&0&0&1&0&0&0&0&0\\ 
12&64&192.168.2.101&192.168.1.23&64614&2030&0&0&0&1&0&0&0&0&0&0&1&0&0&0&0&0\\ 
12&65&192.168.2.101&192.168.1.23&64614&5222&0&0&0&1&0&0&0&0&0&0&1&0&0&0&0&0\\ 
12&66&192.168.2.101&192.168.1.23&64614&3814&0&0&0&1&0&0&0&0&0&0&1&0&0&0&0&0\\ 
12&67&192.168.2.101&192.168.1.23&64614&26214&0&0&0&1&0&0&0&0&0&0&1&0&0&0&0&0\\ 
12&68&192.168.2.101&192.168.1.23&64614&5101&0&0&0&1&0&0&0&0&0&0&1&0&0&0&0&0\\ 
12&69&192.168.2.101&192.168.1.23&64614&10778&0&0&0&1&0&0&0&0&0&0&1&0&0&0&0&0\\ 
12&70&192.168.2.101&192.168.1.23&64614&1077&0&0&0&1&0&0&0&0&0&0&1&0&0&0&0&0\\ 
12&71&192.168.2.101&192.168.1.23&64614&10024&0&0&0&1&0&0&0&0&0&0&1&0&0&0&0&0\\ 
12&72&192.168.2.101&192.168.1.23&64614&3551&0&0&0&1&0&0&0&0&0&0&1&0&0&0&0&0\\ 
12&73&192.168.2.101&192.168.1.23&64614&7100&0&0&0&1&0&0&0&0&0&0&1&0&0&0&0&0\\ 
12&74&192.168.2.101&192.168.1.23&64614&1154&0&0&0&1&0&0&0&0&0&0&1&0&0&0&0&0\\ 
12&75&192.168.2.101&192.168.1.23&64614&2968&0&0&0&1&0&0&0&0&0&0&1&0&0&0&0&0\\ 
12&76&192.168.2.101&192.168.1.23&64614&1121&0&0&0&1&0&0&0&0&0&0&1&0&0&0&0&0\\ 
12&77&192.168.2.101&192.168.1.23&64614&4111&0&0&0&1&0&0&0&0&0&0&1&0&0&0&0&0\\ 
12&78&192.168.2.101&192.168.1.23&64614&3&0&0&0&1&0&0&0&0&0&0&1&0&0&0&0&0\\ 
12&79&192.168.2.101&192.168.1.23&64614&1192&0&0&0&1&0&0&0&0&0&0&1&0&0&0&0&0\\ 
12&80&192.168.2.101&192.168.1.23&64614&1166&0&0&0&1&0&0&0&0&0&0&1&0&0&0&0&0\\ 
12&81&192.168.2.101&192.168.1.23&64614&5414&0&0&0&1&0&0&0&0&0&0&1&0&0&0&0&0\\ 
12&82&192.168.2.101&192.168.1.23&64614&1075&0&0&0&1&0&0&0&0&0&0&1&0&0&0&0&0\\ 
12&83&192.168.2.101&192.168.1.23&64614&5988&0&0&0&1&0&0&0&0&0&0&1&0&0&0&0&0\\ 
12&84&192.168.2.101&192.168.1.23&64614&808&0&0&0&1&0&0&0&0&0&0&1&0&0&0&0&0\\ 
12&85&192.168.2.101&192.168.1.23&64614&1594&0&0&0&1&0&0&0&0&0&0&1&0&0&0&0&0\\ 
12&86&192.168.2.101&192.168.1.23&64614&32770&0&0&0&1&0&0&0&0&0&0&1&0&0&0&0&0\\ 
12&87&192.168.2.101&192.168.1.23&64614&9593&0&0&0&1&0&0&0&0&0&0&1&0&0&0&0&0\\ 
12&88&192.168.2.101&192.168.1.23&64614&6007&0&0&0&1&0&0&0&0&0&0&1&0&0&0&0&0\\ 
12&89&192.168.2.101&192.168.1.23&64614&1106&0&0&0&1&0&0&0&0&0&0&1&0&0&0&0&0\\ 
12&90&192.168.2.101&192.168.1.23&64614&1500&0&0&0&1&0&0&0&0&0&0&1&0&0&0&0&0\\ 
12&91&192.168.2.101&192.168.1.23&64614&1099&0&0&0&1&0&0&0&0&0&0&1&0&0&0&0&0\\ 
12&92&192.168.2.101&192.168.1.23&64614&9502&0&0&0&1&0&0&0&0&0&0&1&0&0&0&0&0\\ 
12&93&192.168.2.101&192.168.1.23&64614&24800&0&0&0&1&0&0&0&0&0&0&1&0&0&0&0&0\\ 
12&94&192.168.2.101&192.168.1.23&64614&9594&0&0&0&1&0&0&0&0&0&0&1&0&0&0&0&0\\ 
12&95&192.168.2.101&192.168.1.23&64614&2998&0&0&0&1&0&0&0&0&0&0&1&0&0&0&0&0\\ 
12&96&192.168.2.101&192.168.1.23&64614&1556&0&0&0&1&0&0&0&0&0&0&1&0&0&0&0&0\\ 
12&97&192.168.2.101&192.168.1.23&64614&2910&0&0&0&1&0&0&0&0&0&0&1&0&0&0&0&0\\ 
12&98&192.168.2.101&192.168.1.23&64614&32772&0&0&0&1&0&0&0&0&0&0&1&0&0&0&0&0\\ 
12&99&192.168.2.101&192.168.1.23&64614&57294&0&0&0&1&0&0&0&0&0&0&1&0&0&0&0&0\\ 
12&100&192.168.2.101&192.168.1.23&64614&3659&0&0&0&1&0&0&0&0&0&0&1&0&0&0&0&0\\ 
12&101&192.168.2.101&192.168.1.23&64614&23502&0&0&0&1&0&0&0&0&0&0&1&0&0&0&0&0\\ 
12&102&192.168.2.101&192.168.1.23&64614&2161&0&0&0&1&0&0&0&0&0&0&1&0&0&0&0&0\\ 
12&103&192.168.2.101&192.168.1.23&64614&6100&0&0&0&1&0&0&0&0&0&0&1&0&0&0&0&0\\ 
12&104&192.168.2.101&192.168.1.23&64614&911&0&0&0&1&0&0&0&0&0&0&1&0&0&0&0&0\\ 
12&105&192.168.2.101&192.168.1.23&64614&4343&0&0&0&1&0&0&0&0&0&0&1&0&0&0&0&0\\ 
12&106&192.168.2.101&192.168.1.23&64614&6689&0&0&0&1&0&0&0&0&0&0&1&0&0&0&0&0\\ 
12&107&192.168.2.101&192.168.1.23&64614&9944&0&0&0&1&0&0&0&0&0&0&1&0&0&0&0&0\\ 
12&108&192.168.2.101&192.168.1.23&64614&1972&0&0&0&1&0&0&0&0&0&0&1&0&0&0&0&0\\ 
12&109&192.168.2.101&192.168.1.23&64614&6547&0&0&0&1&0&0&0&0&0&0&1&0&0&0&0&0\\ 
12&110&192.168.2.101&192.168.1.23&64614&3914&0&0&0&1&0&0&0&0&0&0&1&0&0&0&0&0\\ 
12&111&192.168.2.101&192.168.1.23&64614&1971&0&0&0&1&0&0&0&0&0&0&1&0&0&0&0&0\\ 
12&112&192.168.2.101&192.168.1.23&64614&1050&0&0&0&1&0&0&0&0&0&0&1&0&0&0&0&0\\ 
12&113&192.168.2.101&192.168.1.23&64614&1187&0&0&0&1&0&0&0&0&0&0&1&0&0&0&0&0\\ 
12&114&192.168.2.101&192.168.1.23&64614&311&0&0&0&1&0&0&0&0&0&0&1&0&0&0&0&0\\ 
12&115&192.168.2.101&192.168.1.23&64614&901&0&0&0&1&0&0&0&0&0&0&1&0&0&0&0&0\\ 
12&116&192.168.2.101&192.168.1.23&64614&20005&0&0&0&1&0&0&0&0&0&0&1&0&0&0&0&0\\ 
12&117&192.168.2.101&192.168.1.23&64614&17988&0&0&0&1&0&0&0&0&0&0&1&0&0&0&0&0\\ 
12&118&192.168.2.101&192.168.1.23&64614&3801&0&0&0&1&0&0&0&0&0&0&1&0&0&0&0&0\\ 
12&119&192.168.2.101&192.168.1.23&64614&16080&0&0&0&1&0&0&0&0&0&0&1&0&0&0&0&0\\ 
12&120&192.168.2.101&192.168.1.23&64614&1026&0&0&0&1&0&0&0&0&0&0&1&0&0&0&0&0\\ 
12&121&192.168.2.101&192.168.1.23&64614&31337&0&0&0&1&0&0&0&0&0&0&1&0&0&0&0&0\\ 
12&122&192.168.2.101&192.168.1.23&64614&49156&0&0&0&1&0&0&0&0&0&0&1&0&0&0&0&0\\ 
12&123&192.168.2.101&192.168.1.23&64614&9010&0&0&0&1&0&0&0&0&0&0&1&0&0&0&0&0\\ 
12&124&192.168.2.101&192.168.1.23&64614&10616&0&0&0&1&0&0&0&0&0&0&1&0&0&0&0&0\\ 
12&125&192.168.2.101&192.168.1.23&64614&9009&0&0&0&1&0&0&0&0&0&0&1&0&0&0&0&0\\ 
12&126&192.168.2.101&192.168.1.23&64614&222&0&0&0&1&0&0&0&0&0&0&1&0&0&0&0&0\\ 
12&127&192.168.2.101&192.168.1.23&64614&1113&0&0&0&1&0&0&0&0&0&0&1&0&0&0&0&0\\ 
12&128&192.168.2.101&192.168.1.23&64614&10009&0&0&0&1&0&0&0&0&0&0&1&0&0&0&0&0\\ 
12&129&192.168.2.101&192.168.1.23&64614&5100&0&0&0&1&0&0&0&0&0&0&1&0&0&0&0&0\\ 
12&130&192.168.2.101&192.168.1.23&64614&42&0&0&0&1&0&0&0&0&0&0&1&0&0&0&0&0\\ 
12&131&192.168.2.101&192.168.1.23&64614&1755&0&0&0&1&0&0&0&0&0&0&1&0&0&0&0&0\\ 
12&132&192.168.2.101&192.168.1.23&64614&5800&0&0&0&1&0&0&0&0&0&0&1&0&0&0&0&0\\ 
12&133&192.168.2.101&192.168.1.23&64614&1037&0&0&0&1&0&0&0&0&0&0&1&0&0&0&0&0\\ 
12&134&192.168.2.101&192.168.1.23&64614&19780&0&0&0&1&0&0&0&0&0&0&1&0&0&0&0&0\\ 
12&135&192.168.2.101&192.168.1.23&64614&2042&0&0&0&1&0&0&0&0&0&0&1&0&0&0&0&0\\ 
12&136&192.168.2.101&192.168.1.23&64614&8500&0&0&0&1&0&0&0&0&0&0&1&0&0&0&0&0\\ 
12&137&192.168.2.101&192.168.1.23&64614&50800&0&0&0&1&0&0&0&0&0&0&1&0&0&0&0&0\\ 
12&138&192.168.2.101&192.168.1.23&64614&20828&0&0&0&1&0&0&0&0&0&0&1&0&0&0&0&0\\ 
12&139&192.168.2.101&192.168.1.23&64614&11967&0&0&0&1&0&0&0&0&0&0&1&0&0&0&0&0\\ 
12&140&192.168.2.101&192.168.1.23&64614&6669&0&0&0&1&0&0&0&0&0&0&1&0&0&0&0&0\\ 
12&141&192.168.2.101&192.168.1.23&64614&55055&0&0&0&1&0&0&0&0&0&0&1&0&0&0&0&0\\ 
12&142&192.168.2.101&192.168.1.23&64614&8651&0&0&0&1&0&0&0&0&0&0&1&0&0&0&0&0\\ 
12&143&192.168.2.101&192.168.1.23&64614&13456&0&0&0&1&0&0&0&0&0&0&1&0&0&0&0&0\\ 
12&144&192.168.2.101&192.168.1.23&64614&6565&0&0&0&1&0&0&0&0&0&0&1&0&0&0&0&0\\ 
12&145&192.168.2.101&192.168.1.23&64614&52848&0&0&0&1&0&0&0&0&0&0&1&0&0&0&0&0\\ 
12&146&192.168.2.101&192.168.1.23&64614&4848&0&0&0&1&0&0&0&0&0&0&1&0&0&0&0&0\\ 
12&147&192.168.2.101&192.168.1.23&64614&16016&0&0&0&1&0&0&0&0&0&0&1&0&0&0&0&0\\ 
12&148&192.168.2.101&192.168.1.23&64614&1067&0&0&0&1&0&0&0&0&0&0&1&0&0&0&0&0\\ 
12&149&192.168.2.101&192.168.1.23&64614&4242&0&0&0&1&0&0&0&0&0&0&1&0&0&0&0&0\\ 
12&150&192.168.2.101&192.168.1.23&64614&2045&0&0&0&1&0&0&0&0&0&0&1&0&0&0&0&0\\ 
12&151&192.168.2.101&192.168.1.23&64614&9&0&0&0&1&0&0&0&0&0&0&1&0&0&0&0&0\\ 
12&152&192.168.2.101&192.168.1.23&64614&8200&0&0&0&1&0&0&0&0&0&0&1&0&0&0&0&0\\ 
12&153&192.168.2.101&192.168.1.23&64614&5915&0&0&0&1&0&0&0&0&0&0&1&0&0&0&0&0\\ 
12&154&192.168.2.101&192.168.1.23&64614&3869&0&0&0&1&0&0&0&0&0&0&1&0&0&0&0&0\\ 
12&155&192.168.2.101&192.168.1.23&64614&5560&0&0&0&1&0&0&0&0&0&0&1&0&0&0&0&0\\ 
12&156&192.168.2.101&192.168.1.23&64614&7000&0&0&0&1&0&0&0&0&0&0&1&0&0&0&0&0\\ 
12&157&192.168.2.101&192.168.1.23&64614&5226&0&0&0&1&0&0&0&0&0&0&1&0&0&0&0&0\\ 
12&158&192.168.2.101&192.168.1.23&64614&8000&0&0&0&1&0&0&0&0&0&0&1&0&0&0&0&0\\ 
12&159&192.168.2.101&192.168.1.23&64614&65000&0&0&0&1&0&0&0&0&0&0&1&0&0&0&0&0\\ 
12&160&192.168.2.101&192.168.1.23&64614&2034&0&0&0&1&0&0&0&0&0&0&1&0&0&0&0&0\\ 
12&161&192.168.2.101&192.168.1.23&64614&3851&0&0&0&1&0&0&0&0&0&0&1&0&0&0&0&0\\ 
12&162&192.168.2.101&192.168.1.23&64614&8800&0&0&0&1&0&0&0&0&0&0&1&0&0&0&0&0\\ 
12&163&192.168.2.101&192.168.1.23&64614&7777&0&0&0&1&0&0&0&0&0&0&1&0&0&0&0&0\\ 
12&164&192.168.2.101&192.168.1.23&64614&3006&0&0&0&1&0&0&0&0&0&0&1&0&0&0&0&0\\ 
12&165&192.168.2.101&192.168.1.23&64614&9898&0&0&0&1&0&0&0&0&0&0&1&0&0&0&0&0\\ 
12&166&192.168.2.101&192.168.1.23&64614&5033&0&0&0&1&0&0&0&0&0&0&1&0&0&0&0&0\\ 
12&167&192.168.2.101&192.168.1.23&64614&1132&0&0&0&1&0&0&0&0&0&0&1&0&0&0&0&0\\ 
12&168&192.168.2.101&192.168.1.23&64614&1060&0&0&0&1&0&0&0&0&0&0&1&0&0&0&0&0\\ 
12&169&192.168.2.101&192.168.1.23&64614&705&0&0&0&1&0&0&0&0&0&0&1&0&0&0&0&0\\ 
12&170&192.168.2.101&192.168.1.23&64614&8008&0&0&0&1&0&0&0&0&0&0&1&0&0&0&0&0\\ 
12&171&192.168.2.101&192.168.1.23&64614&3370&0&0&0&1&0&0&0&0&0&0&1&0&0&0&0&0\\ 
12&172&192.168.2.101&192.168.1.23&64614&106&0&0&0&1&0&0&0&0&0&0&1&0&0&0&0&0\\ 
12&173&192.168.2.101&192.168.1.23&64614&18101&0&0&0&1&0&0&0&0&0&0&1&0&0&0&0&0\\ 
12&174&192.168.2.101&192.168.1.23&64614&3918&0&0&0&1&0&0&0&0&0&0&1&0&0&0&0&0\\ 
12&175&192.168.2.101&192.168.1.23&64614&1041&0&0&0&1&0&0&0&0&0&0&1&0&0&0&0&0\\ 
12&176&192.168.2.101&192.168.1.23&64614&13782&0&0&0&1&0&0&0&0&0&0&1&0&0&0&0&0\\ 
12&177&192.168.2.101&192.168.1.23&64614&9091&0&0&0&1&0&0&0&0&0&0&1&0&0&0&0&0\\ 
12&178&192.168.2.101&192.168.1.23&64614&8222&0&0&0&1&0&0&0&0&0&0&1&0&0&0&0&0\\ 
12&179&192.168.2.101&192.168.1.23&64614&2105&0&0&0&1&0&0&0&0&0&0&1&0&0&0&0&0\\ 
12&180&192.168.2.101&192.168.1.23&64614&1110&0&0&0&1&0&0&0&0&0&0&1&0&0&0&0&0\\ 
12&181&192.168.2.101&192.168.1.23&64614&1051&0&0&0&1&0&0&0&0&0&0&1&0&0&0&0&0\\ 
12&182&192.168.2.101&192.168.1.23&64614&2068&0&0&0&1&0&0&0&0&0&0&1&0&0&0&0&0\\ 
12&183&192.168.2.101&192.168.1.23&64614&6002&0&0&0&1&0&0&0&0&0&0&1&0&0&0&0&0\\ 
12&184&192.168.2.101&192.168.1.23&64614&9943&0&0&0&1&0&0&0&0&0&0&1&0&0&0&0&0\\ 
12&185&192.168.2.101&192.168.1.23&64614&1131&0&0&0&1&0&0&0&0&0&0&1&0&0&0&0&0\\ 
12&186&192.168.2.101&192.168.1.23&64614&726&0&0&0&1&0&0&0&0&0&0&1&0&0&0&0&0\\ 
12&187&192.168.1.23&52.206.50.13&49211&80&0&0&0&1&0&0&0&0&0&0&1&0&0&1&0&0\\ 
12&188&192.168.1.23&31.55.162.176&53814&443&0&0&0&0&0&0&0&0&0&0&33&221&1&1&0&0\\ 
12&189&192.168.1.23&74.125.105.240&53824&443&0&0&0&0&0&0&0&0&0&0&105&790&1&0&0&0\\ 
13&0&192.168.1.23&192.168.2.101&9618&64614&0&0&0&0&0&0&0&0&0&0&0&0&0&0&0&0\\ 
13&1&192.168.2.101&192.168.1.23&64614&31038&0&0&0&0&0&0&0&0&0&0&2&0&0&0&0&0\\ 
13&2&192.168.2.101&192.168.1.23&64614&616&0&0&0&1&0&0&0&0&0&0&1&0&0&0&0&0\\ 
13&3&192.168.2.101&192.168.1.23&64614&3527&0&0&0&1&0&0&0&0&0&0&1&0&0&0&0&0\\ 
13&4&192.168.2.101&192.168.1.23&64614&5544&0&0&0&1&0&0&0&0&0&0&1&0&0&0&0&0\\ 
13&5&192.168.2.101&192.168.1.23&64614&4444&0&0&0&1&0&0&0&0&0&0&1&0&0&0&0&0\\ 
13&6&192.168.2.101&192.168.1.23&64614&9101&0&0&0&1&0&0&0&0&0&0&1&0&0&0&0&0\\ 
13&7&192.168.2.101&192.168.1.23&64614&2500&0&0&0&1&0&0&0&0&0&0&1&0&0&0&0&0\\ 
13&8&192.168.2.101&192.168.1.23&64614&8300&0&0&0&1&0&0&0&0&0&0&1&0&0&0&0&0\\ 
13&9&192.168.2.101&192.168.1.23&64614&10010&0&0&0&1&0&0&0&0&0&0&1&0&0&0&0&0\\ 
13&10&192.168.2.101&192.168.1.23&64614&19&0&0&0&1&0&0&0&0&0&0&1&0&0&0&0&0\\ 
13&11&192.168.2.101&192.168.1.23&64614&2200&0&0&0&1&0&0&0&0&0&0&1&0&0&0&0&0\\ 
13&12&192.168.2.101&192.168.1.23&64614&2013&0&0&0&1&0&0&0&0&0&0&1&0&0&0&0&0\\ 
13&13&192.168.2.101&192.168.1.23&64614&5877&0&0&0&1&0&0&0&0&0&0&1&0&0&0&0&0\\ 
13&14&192.168.2.101&192.168.1.23&64614&1164&0&0&0&1&0&0&0&0&0&0&1&0&0&0&0&0\\ 
13&15&192.168.2.101&192.168.1.23&64614&524&0&0&0&1&0&0&0&0&0&0&1&0&0&0&0&0\\ 
13&16&192.168.2.101&192.168.1.23&64614&5961&0&0&0&1&0&0&0&0&0&0&1&0&0&0&0&0\\ 
13&17&192.168.2.101&192.168.1.23&64614&33&0&0&0&1&0&0&0&0&0&0&1&0&0&0&0&0\\ 
13&18&192.168.2.101&192.168.1.23&64614&26&0&0&0&1&0&0&0&0&0&0&1&0&0&0&0&0\\ 
13&19&192.168.2.101&192.168.1.23&64614&1352&0&0&0&1&0&0&0&0&0&0&1&0&0&0&0&0\\ 
13&20&192.168.2.101&192.168.1.23&64614&2710&0&0&0&1&0&0&0&0&0&0&1&0&0&0&0&0\\ 
13&21&192.168.2.101&192.168.1.23&64614&14238&0&0&0&1&0&0&0&0&0&0&1&0&0&0&0&0\\ 
13&22&192.168.2.101&192.168.1.23&64614&1108&0&0&0&1&0&0&0&0&0&0&1&0&0&0&0&0\\ 
13&23&192.168.2.101&192.168.1.23&64614&1002&0&0&0&1&0&0&0&0&0&0&1&0&0&0&0&0\\ 
13&24&192.168.2.101&192.168.1.23&64614&44442&0&0&0&1&0&0&0&0&0&0&1&0&0&0&0&0\\ 
13&25&192.168.2.101&192.168.1.23&64614&7778&0&0&0&1&0&0&0&0&0&0&1&0&0&0&0&0\\ 
13&26&192.168.2.101&192.168.1.23&64614&1062&0&0&0&1&0&0&0&0&0&0&1&0&0&0&0&0\\ 
13&27&192.168.2.101&192.168.1.23&64614&34573&0&0&0&1&0&0&0&0&0&0&1&0&0&0&0&0\\ 
13&28&192.168.2.101&192.168.1.23&64614&8180&0&0&0&1&0&0&0&0&0&0&1&0&0&0&0&0\\ 
13&29&192.168.2.101&192.168.1.23&64614&1862&0&0&0&1&0&0&0&0&0&0&1&0&0&0&0&0\\ 
13&30&192.168.2.101&192.168.1.23&64614&7627&0&0&0&1&0&0&0&0&0&0&1&0&0&0&0&0\\ 
13&31&192.168.2.101&192.168.1.23&64614&10082&0&0&0&1&0&0&0&0&0&0&1&0&0&0&0&0\\ 
13&32&192.168.2.101&192.168.1.23&64614&2323&0&0&0&1&0&0&0&0&0&0&1&0&0&0&0&0\\ 
13&33&192.168.2.101&192.168.1.23&64614&8090&0&0&0&1&0&0&0&0&0&0&1&0&0&0&0&0\\ 
13&34&192.168.2.101&192.168.1.23&64614&902&0&0&0&1&0&0&0&0&0&0&1&0&0&0&0&0\\ 
13&35&192.168.2.101&192.168.1.23&64614&4129&0&0&0&1&0&0&0&0&0&0&1&0&0&0&0&0\\ 
13&36&192.168.2.101&192.168.1.23&64614&389&0&0&0&1&0&0&0&0&0&0&1&0&0&0&0&0\\ 
13&37&192.168.2.101&192.168.1.23&64614&1218&0&0&0&1&0&0&0&0&0&0&1&0&0&0&0&0\\ 
13&38&192.168.2.101&192.168.1.23&64614&6006&0&0&0&1&0&0&0&0&0&0&1&0&0&0&0&0\\ 
13&39&192.168.2.101&192.168.1.23&64614&7004&0&0&0&1&0&0&0&0&0&0&1&0&0&0&0&0\\ 
13&40&192.168.2.101&192.168.1.23&64614&1001&0&0&0&1&0&0&0&0&0&0&1&0&0&0&0&0\\ 
13&41&192.168.2.101&192.168.1.23&64614&1085&0&0&0&1&0&0&0&0&0&0&1&0&0&0&0&0\\ 
13&42&192.168.2.101&192.168.1.23&64614&7512&0&0&0&1&0&0&0&0&0&0&1&0&0&0&0&0\\ 
13&43&192.168.2.101&192.168.1.23&64614&7921&0&0&0&1&0&0&0&0&0&0&1&0&0&0&0&0\\ 
13&44&192.168.2.101&192.168.1.23&64614&52673&0&0&0&1&0&0&0&0&0&0&1&0&0&0&0&0\\ 
13&45&192.168.2.101&192.168.1.23&64614&30951&0&0&0&1&0&0&0&0&0&0&1&0&0&0&0&0\\ 
13&46&192.168.2.101&192.168.1.23&64614&2251&0&0&0&1&0&0&0&0&0&0&1&0&0&0&0&0\\ 
13&47&192.168.2.101&192.168.1.23&64614&28201&0&0&0&1&0&0&0&0&0&0&1&0&0&0&0&0\\ 
13&48&192.168.2.101&192.168.1.23&64614&5550&0&0&0&1&0&0&0&0&0&0&1&0&0&0&0&0\\ 
13&49&192.168.2.101&192.168.1.23&64614&7937&0&0&0&1&0&0&0&0&0&0&1&0&0&0&0&0\\ 
13&50&192.168.2.101&192.168.1.23&64614&2041&0&0&0&1&0&0&0&0&0&0&1&0&0&0&0&0\\ 
13&51&192.168.2.101&192.168.1.23&64614&40911&0&0&0&1&0&0&0&0&0&0&1&0&0&0&0&0\\ 
13&52&192.168.2.101&192.168.1.23&64614&1719&0&0&0&1&0&0&0&0&0&0&1&0&0&0&0&0\\ 
13&53&192.168.2.101&192.168.1.23&64614&211&0&0&0&1&0&0&0&0&0&0&1&0&0&0&0&0\\ 
13&54&192.168.2.101&192.168.1.23&64614&593&0&0&0&1&0&0&0&0&0&0&1&0&0&0&0&0\\ 
13&55&192.168.2.101&192.168.1.23&64614&1658&0&0&0&1&0&0&0&0&0&0&1&0&0&0&0&0\\ 
13&56&192.168.2.101&192.168.1.23&64614&212&0&0&0&1&0&0&0&0&0&0&1&0&0&0&0&0\\ 
13&57&192.168.2.101&192.168.1.23&64614&2048&0&0&0&1&0&0&0&0&0&0&1&0&0&0&0&0\\ 
13&58&192.168.2.101&192.168.1.23&64614&255&0&0&0&1&0&0&0&0&0&0&1&0&0&0&0&0\\ 
13&59&192.168.2.101&192.168.1.23&64614&1100&0&0&0&1&0&0&0&0&0&0&1&0&0&0&0&0\\ 
13&60&192.168.2.101&192.168.1.23&64614&3703&0&0&0&1&0&0&0&0&0&0&1&0&0&0&0&0\\ 
13&61&192.168.2.101&192.168.1.23&64614&1033&0&0&0&1&0&0&0&0&0&0&1&0&0&0&0&0\\ 
13&62&192.168.2.101&192.168.1.23&64614&667&0&0&0&1&0&0&0&0&0&0&1&0&0&0&0&0\\ 
13&63&192.168.2.101&192.168.1.23&64614&8087&0&0&0&1&0&0&0&0&0&0&1&0&0&0&0&0\\ 
13&64&192.168.2.101&192.168.1.23&64614&2030&0&0&0&1&0&0&0&0&0&0&1&0&0&0&0&0\\ 
13&65&192.168.2.101&192.168.1.23&64614&5222&0&0&0&1&0&0&0&0&0&0&1&0&0&0&0&0\\ 
13&66&192.168.2.101&192.168.1.23&64614&3814&0&0&0&1&0&0&0&0&0&0&1&0&0&0&0&0\\ 
13&67&192.168.2.101&192.168.1.23&64614&26214&0&0&0&1&0&0&0&0&0&0&1&0&0&0&0&0\\ 
13&68&192.168.2.101&192.168.1.23&64614&5101&0&0&0&1&0&0&0&0&0&0&1&0&0&0&0&0\\ 
13&69&192.168.2.101&192.168.1.23&64614&10778&0&0&0&1&0&0&0&0&0&0&1&0&0&0&0&0\\ 
13&70&192.168.2.101&192.168.1.23&64614&1077&0&0&0&1&0&0&0&0&0&0&1&0&0&0&0&0\\ 
13&71&192.168.2.101&192.168.1.23&64614&10024&0&0&0&1&0&0&0&0&0&0&1&0&0&0&0&0\\ 
13&72&192.168.2.101&192.168.1.23&64614&3551&0&0&0&1&0&0&0&0&0&0&1&0&0&0&0&0\\ 
13&73&192.168.2.101&192.168.1.23&64614&7100&0&0&0&1&0&0&0&0&0&0&1&0&0&0&0&0\\ 
13&74&192.168.2.101&192.168.1.23&64614&1154&0&0&0&1&0&0&0&0&0&0&1&0&0&0&0&0\\ 
13&75&192.168.2.101&192.168.1.23&64614&2968&0&0&0&1&0&0&0&0&0&0&1&0&0&0&0&0\\ 
13&76&192.168.2.101&192.168.1.23&64614&1121&0&0&0&1&0&0&0&0&0&0&1&0&0&0&0&0\\ 
13&77&192.168.2.101&192.168.1.23&64614&4111&0&0&0&1&0&0&0&0&0&0&1&0&0&0&0&0\\ 
13&78&192.168.2.101&192.168.1.23&64614&3&0&0&0&1&0&0&0&0&0&0&1&0&0&0&0&0\\ 
13&79&192.168.2.101&192.168.1.23&64614&1192&0&0&0&1&0&0&0&0&0&0&1&0&0&0&0&0\\ 
13&80&192.168.2.101&192.168.1.23&64614&1166&0&0&0&1&0&0&0&0&0&0&1&0&0&0&0&0\\ 
13&81&192.168.2.101&192.168.1.23&64614&5414&0&0&0&1&0&0&0&0&0&0&1&0&0&0&0&0\\ 
13&82&192.168.2.101&192.168.1.23&64614&1075&0&0&0&1&0&0&0&0&0&0&1&0&0&0&0&0\\ 
13&83&192.168.2.101&192.168.1.23&64614&5988&0&0&0&1&0&0&0&0&0&0&1&0&0&0&0&0\\ 
13&84&192.168.2.101&192.168.1.23&64614&808&0&0&0&1&0&0&0&0&0&0&1&0&0&0&0&0\\ 
13&85&192.168.2.101&192.168.1.23&64614&1594&0&0&0&1&0&0&0&0&0&0&1&0&0&0&0&0\\ 
13&86&192.168.2.101&192.168.1.23&64614&32770&0&0&0&1&0&0&0&0&0&0&1&0&0&0&0&0\\ 
13&87&192.168.2.101&192.168.1.23&64614&9593&0&0&0&1&0&0&0&0&0&0&1&0&0&0&0&0\\ 
13&88&192.168.2.101&192.168.1.23&64614&6007&0&0&0&1&0&0&0&0&0&0&1&0&0&0&0&0\\ 
13&89&192.168.2.101&192.168.1.23&64614&1106&0&0&0&1&0&0&0&0&0&0&1&0&0&0&0&0\\ 
13&90&192.168.2.101&192.168.1.23&64614&1500&0&0&0&1&0&0&0&0&0&0&1&0&0&0&0&0\\ 
13&91&192.168.2.101&192.168.1.23&64614&1099&0&0&0&1&0&0&0&0&0&0&1&0&0&0&0&0\\ 
13&92&192.168.2.101&192.168.1.23&64614&9502&0&0&0&1&0&0&0&0&0&0&1&0&0&0&0&0\\ 
13&93&192.168.2.101&192.168.1.23&64614&24800&0&0&0&1&0&0&0&0&0&0&1&0&0&0&0&0\\ 
13&94&192.168.2.101&192.168.1.23&64614&9594&0&0&0&1&0&0&0&0&0&0&1&0&0&0&0&0\\ 
13&95&192.168.2.101&192.168.1.23&64614&2998&0&0&0&1&0&0&0&0&0&0&1&0&0&0&0&0\\ 
13&96&192.168.2.101&192.168.1.23&64614&1556&0&0&0&1&0&0&0&0&0&0&1&0&0&0&0&0\\ 
13&97&192.168.2.101&192.168.1.23&64614&2910&0&0&0&1&0&0&0&0&0&0&1&0&0&0&0&0\\ 
13&98&192.168.2.101&192.168.1.23&64614&32772&0&0&0&1&0&0&0&0&0&0&1&0&0&0&0&0\\ 
13&99&192.168.2.101&192.168.1.23&64614&57294&0&0&0&1&0&0&0&0&0&0&1&0&0&0&0&0\\ 
13&100&192.168.2.101&192.168.1.23&64614&3659&0&0&0&1&0&0&0&0&0&0&1&0&0&0&0&0\\ 
13&101&192.168.2.101&192.168.1.23&64614&23502&0&0&0&1&0&0&0&0&0&0&1&0&0&0&0&0\\ 
13&102&192.168.2.101&192.168.1.23&64614&2161&0&0&0&1&0&0&0&0&0&0&1&0&0&0&0&0\\ 
13&103&192.168.2.101&192.168.1.23&64614&6100&0&0&0&1&0&0&0&0&0&0&1&0&0&0&0&0\\ 
13&104&192.168.2.101&192.168.1.23&64614&911&0&0&0&1&0&0&0&0&0&0&1&0&0&0&0&0\\ 
13&105&192.168.2.101&192.168.1.23&64614&4343&0&0&0&1&0&0&0&0&0&0&1&0&0&0&0&0\\ 
13&106&192.168.2.101&192.168.1.23&64614&6689&0&0&0&1&0&0&0&0&0&0&1&0&0&0&0&0\\ 
13&107&192.168.2.101&192.168.1.23&64614&9944&0&0&0&1&0&0&0&0&0&0&1&0&0&0&0&0\\ 
13&108&192.168.2.101&192.168.1.23&64614&1972&0&0&0&1&0&0&0&0&0&0&1&0&0&0&0&0\\ 
13&109&192.168.2.101&192.168.1.23&64614&6547&0&0&0&1&0&0&0&0&0&0&1&0&0&0&0&0\\ 
13&110&192.168.2.101&192.168.1.23&64614&3914&0&0&0&1&0&0&0&0&0&0&1&0&0&0&0&0\\ 
13&111&192.168.2.101&192.168.1.23&64614&1971&0&0&0&1&0&0&0&0&0&0&1&0&0&0&0&0\\ 
13&112&192.168.2.101&192.168.1.23&64614&1050&0&0&0&1&0&0&0&0&0&0&1&0&0&0&0&0\\ 
13&113&192.168.2.101&192.168.1.23&64614&1187&0&0&0&1&0&0&0&0&0&0&1&0&0&0&0&0\\ 
13&114&192.168.2.101&192.168.1.23&64614&311&0&0&0&1&0&0&0&0&0&0&1&0&0&0&0&0\\ 
13&115&192.168.2.101&192.168.1.23&64614&901&0&0&0&1&0&0&0&0&0&0&1&0&0&0&0&0\\ 
13&116&192.168.2.101&192.168.1.23&64614&20005&0&0&0&1&0&0&0&0&0&0&1&0&0&0&0&0\\ 
13&117&192.168.2.101&192.168.1.23&64614&17988&0&0&0&1&0&0&0&0&0&0&1&0&0&0&0&0\\ 
13&118&192.168.2.101&192.168.1.23&64614&3801&0&0&0&1&0&0&0&0&0&0&1&0&0&0&0&0\\ 
13&119&192.168.2.101&192.168.1.23&64614&16080&0&0&0&1&0&0&0&0&0&0&1&0&0&0&0&0\\ 
13&120&192.168.2.101&192.168.1.23&64614&1026&0&0&0&1&0&0&0&0&0&0&1&0&0&0&0&0\\ 
13&121&192.168.2.101&192.168.1.23&64614&31337&0&0&0&1&0&0&0&0&0&0&1&0&0&0&0&0\\ 
13&122&192.168.2.101&192.168.1.23&64614&49156&0&0&0&1&0&0&0&0&0&0&1&0&0&0&0&0\\ 
13&123&192.168.2.101&192.168.1.23&64614&9010&0&0&0&1&0&0&0&0&0&0&1&0&0&0&0&0\\ 
13&124&192.168.2.101&192.168.1.23&64614&10616&0&0&0&1&0&0&0&0&0&0&1&0&0&0&0&0\\ 
13&125&192.168.2.101&192.168.1.23&64614&9009&0&0&0&1&0&0&0&0&0&0&1&0&0&0&0&0\\ 
13&126&192.168.2.101&192.168.1.23&64614&222&0&0&0&1&0&0&0&0&0&0&1&0&0&0&0&0\\ 
13&127&192.168.2.101&192.168.1.23&64614&1113&0&0&0&1&0&0&0&0&0&0&1&0&0&0&0&0\\ 
13&128&192.168.2.101&192.168.1.23&64614&10009&0&0&0&1&0&0&0&0&0&0&1&0&0&0&0&0\\ 
13&129&192.168.2.101&192.168.1.23&64614&5100&0&0&0&1&0&0&0&0&0&0&1&0&0&0&0&0\\ 
13&130&192.168.2.101&192.168.1.23&64614&42&0&0&0&1&0&0&0&0&0&0&1&0&0&0&0&0\\ 
13&131&192.168.2.101&192.168.1.23&64614&1755&0&0&0&1&0&0&0&0&0&0&1&0&0&0&0&0\\ 
13&132&192.168.2.101&192.168.1.23&64614&5800&0&0&0&1&0&0&0&0&0&0&1&0&0&0&0&0\\ 
13&133&192.168.2.101&192.168.1.23&64614&1037&0&0&0&1&0&0&0&0&0&0&1&0&0&0&0&0\\ 
13&134&192.168.2.101&192.168.1.23&64614&19780&0&0&0&1&0&0&0&0&0&0&1&0&0&0&0&0\\ 
13&135&192.168.2.101&192.168.1.23&64614&2042&0&0&0&1&0&0&0&0&0&0&1&0&0&0&0&0\\ 
13&136&192.168.2.101&192.168.1.23&64614&8500&0&0&0&1&0&0&0&0&0&0&1&0&0&0&0&0\\ 
13&137&192.168.2.101&192.168.1.23&64614&50800&0&0&0&1&0&0&0&0&0&0&1&0&0&0&0&0\\ 
13&138&192.168.2.101&192.168.1.23&64614&20828&0&0&0&1&0&0&0&0&0&0&1&0&0&0&0&0\\ 
13&139&192.168.2.101&192.168.1.23&64614&11967&0&0&0&1&0&0&0&0&0&0&1&0&0&0&0&0\\ 
13&140&192.168.2.101&192.168.1.23&64614&6669&0&0&0&1&0&0&0&0&0&0&1&0&0&0&0&0\\ 
13&141&192.168.2.101&192.168.1.23&64614&55055&0&0&0&1&0&0&0&0&0&0&1&0&0&0&0&0\\ 
13&142&192.168.2.101&192.168.1.23&64614&8651&0&0&0&1&0&0&0&0&0&0&1&0&0&0&0&0\\ 
13&143&192.168.2.101&192.168.1.23&64614&13456&0&0&0&1&0&0&0&0&0&0&1&0&0&0&0&0\\ 
13&144&192.168.2.101&192.168.1.23&64614&6565&0&0&0&1&0&0&0&0&0&0&1&0&0&0&0&0\\ 
13&145&192.168.2.101&192.168.1.23&64614&52848&0&0&0&1&0&0&0&0&0&0&1&0&0&0&0&0\\ 
13&146&192.168.2.101&192.168.1.23&64614&4848&0&0&0&1&0&0&0&0&0&0&1&0&0&0&0&0\\ 
13&147&192.168.2.101&192.168.1.23&64614&16016&0&0&0&1&0&0&0&0&0&0&1&0&0&0&0&0\\ 
13&148&192.168.2.101&192.168.1.23&64614&1067&0&0&0&1&0&0&0&0&0&0&1&0&0&0&0&0\\ 
13&149&192.168.2.101&192.168.1.23&64614&4242&0&0&0&1&0&0&0&0&0&0&1&0&0&0&0&0\\ 
13&150&192.168.2.101&192.168.1.23&64614&2045&0&0&0&1&0&0&0&0&0&0&1&0&0&0&0&0\\ 
13&151&192.168.2.101&192.168.1.23&64614&9&0&0&0&1&0&0&0&0&0&0&1&0&0&0&0&0\\ 
13&152&192.168.2.101&192.168.1.23&64614&8200&0&0&0&1&0&0&0&0&0&0&1&0&0&0&0&0\\ 
13&153&192.168.2.101&192.168.1.23&64614&5915&0&0&0&1&0&0&0&0&0&0&1&0&0&0&0&0\\ 
13&154&192.168.2.101&192.168.1.23&64614&3869&0&0&0&1&0&0&0&0&0&0&1&0&0&0&0&0\\ 
13&155&192.168.2.101&192.168.1.23&64614&5560&0&0&0&1&0&0&0&0&0&0&1&0&0&0&0&0\\ 
13&156&192.168.2.101&192.168.1.23&64614&7000&0&0&0&1&0&0&0&0&0&0&1&0&0&0&0&0\\ 
13&157&192.168.2.101&192.168.1.23&64614&5226&0&0&0&1&0&0&0&0&0&0&1&0&0&0&0&0\\ 
13&158&192.168.2.101&192.168.1.23&64614&8000&0&0&0&1&0&0&0&0&0&0&1&0&0&0&0&0\\ 
13&159&192.168.2.101&192.168.1.23&64614&65000&0&0&0&1&0&0&0&0&0&0&1&0&0&0&0&0\\ 
13&160&192.168.2.101&192.168.1.23&64614&2034&0&0&0&1&0&0&0&0&0&0&1&0&0&0&0&0\\ 
13&161&192.168.2.101&192.168.1.23&64614&3851&0&0&0&1&0&0&0&0&0&0&1&0&0&0&0&0\\ 
13&162&192.168.2.101&192.168.1.23&64614&8800&0&0&0&1&0&0&0&0&0&0&1&0&0&0&0&0\\ 
13&163&192.168.2.101&192.168.1.23&64614&7777&0&0&0&1&0&0&0&0&0&0&1&0&0&0&0&0\\ 
13&164&192.168.2.101&192.168.1.23&64614&3006&0&0&0&1&0&0&0&0&0&0&1&0&0&0&0&0\\ 
13&165&192.168.2.101&192.168.1.23&64614&9898&0&0&0&1&0&0&0&0&0&0&1&0&0&0&0&0\\ 
13&166&192.168.2.101&192.168.1.23&64614&5033&0&0&0&1&0&0&0&0&0&0&1&0&0&0&0&0\\ 
13&167&192.168.2.101&192.168.1.23&64614&1132&0&0&0&1&0&0&0&0&0&0&1&0&0&0&0&0\\ 
13&168&192.168.2.101&192.168.1.23&64614&1060&0&0&0&1&0&0&0&0&0&0&1&0&0&0&0&0\\ 
13&169&192.168.2.101&192.168.1.23&64614&705&0&0&0&1&0&0&0&0&0&0&1&0&0&0&0&0\\ 
13&170&192.168.2.101&192.168.1.23&64614&8008&0&0&0&1&0&0&0&0&0&0&1&0&0&0&0&0\\ 
13&171&192.168.2.101&192.168.1.23&64614&3370&0&0&0&1&0&0&0&0&0&0&1&0&0&0&0&0\\ 
13&172&192.168.2.101&192.168.1.23&64614&106&0&0&0&1&0&0&0&0&0&0&1&0&0&0&0&0\\ 
13&173&192.168.2.101&192.168.1.23&64614&18101&0&0&0&1&0&0&0&0&0&0&1&0&0&0&0&0\\ 
13&174&192.168.2.101&192.168.1.23&64614&3918&0&0&0&1&0&0&0&0&0&0&1&0&0&0&0&0\\ 
13&175&192.168.2.101&192.168.1.23&64614&1041&0&0&0&1&0&0&0&0&0&0&1&0&0&0&0&0\\ 
13&176&192.168.2.101&192.168.1.23&64614&13782&0&0&0&1&0&0&0&0&0&0&1&0&0&0&0&0\\ 
13&177&192.168.2.101&192.168.1.23&64614&9091&0&0&0&1&0&0&0&0&0&0&1&0&0&0&0&0\\ 
13&178&192.168.2.101&192.168.1.23&64614&8222&0&0&0&1&0&0&0&0&0&0&1&0&0&0&0&0\\ 
13&179&192.168.2.101&192.168.1.23&64614&2105&0&0&0&1&0&0&0&0&0&0&1&0&0&0&0&0\\ 
13&180&192.168.2.101&192.168.1.23&64614&1110&0&0&0&1&0&0&0&0&0&0&1&0&0&0&0&0\\ 
13&181&192.168.2.101&192.168.1.23&64614&1051&0&0&0&1&0&0&0&0&0&0&1&0&0&0&0&0\\ 
13&182&192.168.2.101&192.168.1.23&64614&2068&0&0&0&1&0&0&0&0&0&0&1&0&0&0&0&0\\ 
13&183&192.168.2.101&192.168.1.23&64614&6002&0&0&0&1&0&0&0&0&0&0&1&0&0&0&0&0\\ 
13&184&192.168.2.101&192.168.1.23&64614&9943&0&0&0&1&0&0&0&0&0&0&1&0&0&0&0&0\\ 
13&185&192.168.2.101&192.168.1.23&64614&1131&0&0&0&1&0&0&0&0&0&0&1&0&0&0&0&0\\ 
13&186&192.168.2.101&192.168.1.23&64614&726&0&0&0&1&0&0&0&0&0&0&1&0&0&0&0&0\\ 
13&187&192.168.1.23&52.206.50.13&49211&80&0&0&0&1&0&0&0&0&0&0&3&0&2&3&0&0\\ 
13&188&192.168.1.23&31.55.162.176&53814&443&0&0&0&0&0&0&0&0&0&0&66&442&2&2&0&0\\ 
13&189&192.168.1.23&74.125.105.240&53824&443&0&0&0&0&0&0&0&0&0&0&514&1578&2&0&0&0\\ 
13&190&54.247.163.89&192.168.1.23&80&50310&0&0&0&0&0&0&0&0&0&0&0&0&1&0&0&0\\ 
13&191&54.247.163.89&192.168.1.23&80&50317&0&0&0&0&0&0&0&1&0&0&0&0&0&0&0&0\\ 
13&192&54.247.163.89&192.168.1.23&80&50318&0&0&0&0&0&0&0&1&0&0&0&0&0&0&0&0\\ 
13&193&54.247.163.89&192.168.1.23&80&50319&0&0&0&0&0&0&0&1&0&0&0&0&0&0&0&0\\ 
13&194&54.247.163.89&192.168.1.23&80&50320&0&0&0&0&0&0&0&1&0&0&0&0&0&0&0&0\\ 
13&195&54.247.163.89&192.168.1.23&80&50351&0&0&0&0&0&0&0&1&0&0&0&0&0&0&0&0\\ 
13&196&54.247.163.89&192.168.1.23&80&50352&0&0&0&0&0&0&0&1&0&0&0&0&0&0&0&0\\ 
13&197&54.247.163.89&192.168.1.23&80&50353&0&0&0&0&0&0&0&1&0&0&0&0&0&0&0&0\\ 
13&198&54.247.163.89&192.168.1.23&80&50370&0&0&0&0&0&0&0&1&0&0&0&0&0&0&0&0\\ 
13&199&54.247.163.89&192.168.1.23&80&50371&0&0&0&0&0&0&0&1&0&0&0&0&0&0&0&0\\ 
13&200&192.168.1.23&216.58.210.46&53808&443&0&0&0&0&0&0&0&1&0&0&1&1&1&1&0&0\\ 
13&201&192.168.1.23&52.0.253.46&49221&4244&0&0&0&0&0&0&0&0&0&0&1&0&0&0&0&0\\ 
14&0&52.0.253.46&192.168.1.23&4244&49221&0&0&0&0&0&0&0&0&0&0&1&0&0&0&0&0\\ 
14&1&192.168.1.23&52.206.50.13&49211&80&0&0&0&0&0&0&0&0&0&0&3&0&2&4&0&0\\ 
14&2&192.168.1.23&31.55.162.176&53814&443&0&0&0&0&0&0&0&0&0&0&33&221&1&1&0&0\\ 
14&3&192.168.1.23&216.58.210.46&53808&443&0&0&0&0&0&0&0&0&0&0&1&1&2&1&0&0\\ 
14&4&192.168.1.23&74.125.105.240&53824&443&0&0&0&0&0&0&0&0&0&0&422&1130&0&0&0&0\\ 
15&0&74.125.105.240&192.168.1.23&443&53824&0&0&0&0&0&0&0&0&0&0&443&1135&1&1&0&0\\ 
15&1&192.168.1.23&52.206.50.13&49211&80&0&0&0&0&0&0&0&0&0&0&2&1&1&2&0&0\\ 
15&2&192.168.1.23&31.55.162.176&53814&443&0&0&0&0&0&0&0&0&0&0&32&221&1&1&0&0\\ 
15&3&192.168.1.23&54.225.165.43&53947&443&0&1&0&0&0&0&2&0&0&0&0&0&1&1&0&0\\ 
16&0&74.125.105.240&192.168.1.23&443&53824&0&0&0&0&0&0&0&0&0&0&48&321&0&1&0&0\\ 
16&1&192.168.1.23&52.206.50.13&49211&80&0&0&0&0&0&0&0&0&0&0&3&1&2&3&0&0\\ 
16&2&192.168.1.23&216.58.210.46&53808&443&0&0&0&0&0&0&0&0&0&0&1&1&2&1&0&0\\ 
16&3&192.168.1.23&31.55.162.176&53814&443&0&0&0&0&0&0&0&0&0&0&6&13&0&0&0&0\\ 
17&0&31.55.162.176&192.168.1.23&443&53814&0&0&0&0&0&0&0&0&0&0&27&207&0&1&0&0\\ 
17&1&192.168.1.23&52.206.50.13&49211&80&0&0&0&0&0&0&0&0&0&0&2&1&1&2&0&0\\ 
17&2&192.168.1.23&216.58.210.46&53818&443&0&0&0&0&0&0&0&0&0&0&1&1&2&1&0&0\\ 
17&3&192.168.1.23&74.125.105.240&53824&443&0&0&0&0&0&0&0&0&0&0&433&1150&0&0&0&0\\ 
18&0&192.168.1.23&74.125.105.240&53824&443&0&0&0&0&0&0&0&0&0&0&167&1241&1&1&0&0\\ 
18&1&192.168.1.23&216.58.210.46&53808&443&0&0&0&0&0&0&0&0&0&0&4&2&2&2&0&0\\ 
18&2&192.168.1.23&52.206.50.13&49211&80&0&0&0&0&0&0&0&0&0&0&6&0&4&5&0&0\\ 
18&3&192.168.1.23&216.58.210.46&53837&443&0&0&0&0&0&0&0&0&0&0&17&6&3&11&0&0\\ 
18&4&192.168.1.23&31.55.162.176&53814&443&0&0&0&0&0&0&0&0&0&0&66&442&2&2&0&0\\ 
18&5&74.125.206.125&192.168.1.23&5222&50323&0&0&0&0&0&0&0&0&0&0&1&0&1&0&0&0\\ 
19&0&74.125.105.240&192.168.1.23&443&53824&48&1&0&0&0&0&0&0&0&0&138&523&1&2&0&0\\ 
19&1&192.168.1.23&216.58.210.46&53863&443&0&0&0&0&0&0&0&0&0&0&8&5&2&6&0&0\\ 
19&2&192.168.1.23&52.206.50.13&49211&80&0&0&0&0&0&0&0&0&0&0&6&0&4&5&0&0\\ 
19&3&192.168.1.23&216.58.210.46&53837&443&0&0&0&0&0&0&0&0&0&0&7&3&1&4&0&0\\ 
19&4&192.168.1.23&216.58.210.46&53840&443&0&0&0&0&0&0&0&0&0&0&11&0&2&11&0&0\\ 
19&5&192.168.1.23&216.58.210.46&53867&443&0&0&0&0&0&0&0&0&0&0&6&5&3&4&0&0\\ 
19&6&192.168.1.23&216.58.210.46&53808&443&0&0&0&0&0&0&0&0&0&0&4&2&2&2&0&0\\ 
19&7&192.168.1.23&31.55.162.176&53814&443&0&0&0&0&0&0&0&0&0&0&82&445&4&5&0&0\\ 
19&8&192.168.1.23&216.58.210.46&54089&443&0&0&0&0&0&1&0&0&0&0&200&190&6&69&0&0\\ 
19&9&192.168.1.23&54.247.163.89&50310&80&0&0&1&0&0&0&0&0&0&0&1&0&0&1&0&0\\ 
19&10&192.168.1.23&74.125.105.240&54091&443&0&0&0&0&0&1&0&0&0&0&435&1138&8&7&0&0\\ 
19&11&192.168.1.23&74.125.105.240&54093&443&0&0&1&0&0&1&0&0&0&0&2&2&2&1&0&0\\ 
20&0&192.168.1.23&74.125.105.240&54091&443&0&0&0&0&0&0&0&0&0&0&261&1940&1&5&0&0\\ 
20&1&192.168.1.23&31.55.162.176&53814&443&0&0&0&0&0&0&0&0&0&0&243&332&2&2&0&0\\ 
20&2&192.168.1.23&31.55.162.176&54095&443&0&0&0&0&0&1&0&0&0&0&3&2&2&1&0&0\\ 
20&3&192.168.1.23&216.58.210.46&53818&443&0&0&1&0&0&0&0&0&0&0&47&22&2&30&0&0\\ 
20&4&192.168.1.23&216.58.210.46&53808&443&0&0&0&0&0&0&0&0&0&0&2&1&1&1&0&0\\ 
20&5&192.168.1.23&216.58.210.46&53807&443&0&0&0&0&0&0&0&0&0&0&6&3&3&3&0&0\\ 
20&6&192.168.1.23&216.58.210.46&53828&443&0&0&0&0&0&0&0&0&0&0&7&6&3&4&0&0\\ 
20&7&192.168.1.23&31.55.162.143&54098&443&0&0&0&0&0&1&0&0&0&0&6&4&5&4&0&0\\ 
20&8&192.168.1.23&31.55.162.143&54099&443&0&0&1&0&0&1&0&0&0&0&370&517&8&8&0&0\\ 
20&9&192.168.1.23&54.247.163.89&50310&80&0&0&1&0&0&0&0&0&0&0&2&0&1&2&0&0\\ 
20&10&192.168.1.23&54.247.163.89&50317&80&0&0&0&0&0&0&0&0&0&0&2&0&2&2&0&0\\ 
20&11&192.168.1.23&54.247.163.89&50318&80&0&0&0&0&0&0&0&0&0&0&1&0&1&1&0&0\\ 
20&12&192.168.1.23&54.247.163.89&50319&80&0&0&0&0&0&0&0&0&0&0&1&0&1&1&0&0\\ 
20&13&192.168.1.23&216.58.210.46&53812&443&0&0&0&0&0&0&0&0&0&0&27&16&3&16&0&0\\ 
20&14&192.168.1.23&216.58.210.46&53804&443&0&0&0&0&0&0&0&0&0&0&3&4&3&2&0&0\\ 
20&15&192.168.1.23&216.58.210.46&53802&443&0&0&0&0&0&0&0&0&0&0&4&4&2&2&0&0\\ 
20&16&192.168.1.23&216.58.210.42&53820&443&0&0&0&0&0&0&0&0&0&0&4&2&1&3&0&0\\ 
20&17&192.168.1.23&173.194.5.171&54101&443&0&0&0&0&0&1&0&0&0&0&2160&2809&8&12&0&0\\ 
20&18&192.168.1.23&216.58.210.46&53822&443&0&0&1&0&0&0&0&0&0&0&1&0&0&1&0&0\\ 
20&19&192.168.1.23&216.58.210.46&53826&443&0&0&0&0&0&0&0&0&0&0&1&0&1&1&0&0\\ 
20&20&192.168.1.23&216.58.210.46&53816&443&0&0&0&0&0&0&0&0&0&0&1&1&2&1&0&0\\ 
20&21&192.168.1.23&216.58.210.46&53830&443&0&0&0&0&0&0&0&0&0&0&3&2&1&2&0&0\\ 
20&22&192.168.1.23&216.58.210.46&53840&443&0&0&0&0&0&0&0&0&0&0&2&0&2&2&0&0\\ 
20&23&192.168.1.23&216.58.210.46&53837&443&0&0&0&0&0&0&0&0&0&0&8&4&2&5&0&0\\ 
20&24&192.168.1.23&216.58.210.46&53839&443&0&0&0&0&0&0&0&0&0&0&2&0&2&2&0&0\\ 
20&25&192.168.1.23&216.58.210.46&53842&443&0&0&0&0&0&0&0&0&0&0&8&1&2&7&0&0\\ 
20&26&192.168.1.23&216.58.210.46&53838&443&0&0&0&0&0&0&0&0&0&0&10&0&2&8&0&0\\ 
20&27&192.168.1.23&216.58.210.46&53841&443&0&0&0&0&0&0&0&0&0&0&2&0&2&2&0&0\\ 
21&0&31.55.162.143&192.168.1.23&443&54099&0&0&0&0&0&0&0&0&0&0&503&1584&9&9&0&0\\ 
21&1&192.168.1.23&216.58.210.46&53828&443&0&0&0&0&0&0&0&0&0&0&30&15&3&18&0&0\\ 
21&2&192.168.1.23&216.58.210.46&53807&443&0&0&0&0&0&0&0&0&0&0&10&5&5&5&0&0\\ 
21&3&192.168.1.23&52.206.50.13&49211&80&0&0&0&0&0&0&0&0&0&0&6&0&3&5&0&0\\ 
21&4&192.168.1.23&74.125.8.87&54107&443&1&1&0&0&0&1&0&0&0&0&10&7&4&4&0&0\\ 
21&5&192.168.1.23&54.247.163.89&50310&80&0&0&1&0&0&0&0&0&0&0&4&0&3&4&0&0\\ 
21&6&192.168.1.23&54.247.163.89&50317&80&0&0&0&0&0&0&0&0&0&0&4&0&4&4&0&0\\ 
21&7&216.58.210.33&192.168.1.23&443&53848&1&0&0&0&0&0&0&0&0&0&1&1&1&0&0&0\\ 
21&8&216.58.210.33&192.168.1.23&443&53850&1&1&0&0&0&0&0&0&0&0&1&1&0&0&0&0\\ 
21&9&216.58.210.33&192.168.1.23&443&53849&1&1&0&0&0&0&0&0&0&0&1&1&0&0&0&0\\ 
21&10&216.58.210.33&192.168.1.23&443&53851&1&1&0&0&0&0&0&0&0&0&1&1&0&0&0&0\\ 
21&11&216.58.210.33&192.168.1.23&443&53852&1&1&0&0&0&0&0&0&0&0&1&1&0&0&0&0\\ 
21&12&192.168.1.23&216.58.210.46&53863&443&0&1&0&0&0&0&0&0&0&0&9&3&2&6&0&0\\ 
21&13&192.168.1.23&216.58.210.46&53826&443&0&0&0&0&0&0&0&0&0&0&12&9&10&11&0&0\\ 
21&14&192.168.1.23&216.58.210.46&53867&443&0&0&0&0&0&0&0&0&0&0&3&3&2&2&0&0\\ 
21&15&192.168.1.23&173.194.5.171&54101&443&0&0&0&0&0&0&0&0&0&0&896&1171&0&2&0&0\\ 
21&16&192.168.1.23&216.58.198.164&54125&443&0&0&0&0&0&1&0&0&0&0&5&3&4&3&0&0\\ 
21&17&192.168.1.23&216.58.210.46&53808&443&0&0&1&0&0&0&0&0&0&0&5&3&3&3&0&0\\ 
21&18&192.168.1.23&216.58.210.46&53830&443&0&0&0&0&0&0&0&0&0&0&14&6&2&10&0&0\\ 
21&19&192.168.1.23&216.58.210.46&53812&443&0&0&0&0&0&0&0&0&0&0&14&9&1&8&0&0\\ 
21&20&192.168.1.23&31.55.162.143&54098&443&0&0&0&0&0&0&0&0&0&0&434&999&4&11&0&0\\ 
21&21&192.168.1.23&216.58.210.46&53816&443&0&0&0&0&0&0&0&0&0&0&4&4&4&3&0&0\\ 
21&22&192.168.1.23&216.58.210.46&53804&443&0&0&0&0&0&0&0&0&0&0&2&2&1&1&0&0\\ 
21&23&192.168.1.23&216.58.210.46&53818&443&0&0&0&0&0&0&0&0&0&0&2&1&1&1&0&0\\ 
21&24&192.168.1.23&216.58.210.46&53838&443&0&0&0&0&0&0&0&0&0&0&19&7&1&11&0&0\\ 
21&25&192.168.1.23&216.58.210.46&53840&443&0&0&0&0&0&0&0&0&0&0&11&5&1&7&0&0\\ 
21&26&192.168.1.23&216.58.210.46&53839&443&0&0&0&0&0&0&0&0&0&0&9&2&1&8&0&0\\ 
21&27&192.168.1.23&216.58.210.46&53842&443&0&0&0&0&0&0&0&0&0&0&13&8&2&7&0&0\\ 
21&28&192.168.1.23&216.58.210.46&53841&443&0&0&0&0&0&0&0&0&0&0&17&5&2&13&0&0\\ 
21&29&192.168.1.23&216.58.210.46&53837&443&0&0&0&0&0&0&0&0&0&0&15&5&2&11&0&0\\ 
21&30&192.168.1.23&216.58.198.174&54127&443&0&0&0&0&0&1&0&0&0&0&10&5&4&6&0&0\\ 
21&31&192.168.1.23&216.58.198.174&54129&443&0&0&1&0&0&1&0&0&0&0&19&11&4&11&0&0\\ 
21&32&192.168.1.23&192.173.4.230&54131&443&1&1&1&0&0&1&0&0&0&0&8&1&2&6&0&0\\ 
22&0&31.55.162.143&192.168.1.23&443&54098&0&0&0&0&0&0&0&0&0&0&31&175&1&1&0&0\\ 
22&1&31.55.162.143&192.168.1.23&443&54099&0&0&0&0&0&0&0&0&0&0&115&159&0&1&0&0\\ 
23&0&31.55.162.143&192.168.1.23&443&54098&0&0&0&0&0&0&0&0&0&0&27&197&0&1&0&0\\ 
23&1&192.168.1.23&216.58.210.46&53863&443&0&0&0&0&0&0&0&0&0&0&10&7&2&6&0&0\\ 
23&2&192.168.1.23&52.206.50.13&49211&80&0&0&0&0&0&0&0&0&0&0&2&0&2&2&0&0\\ 
23&3&192.168.1.23&216.58.210.46&53816&443&0&0&0&0&0&0&0&0&0&0&6&7&5&3&0&0\\ 
23&4&192.168.1.23&216.58.210.46&53804&443&0&0&0&0&0&0&0&0&0&0&34&24&2&18&0&0\\ 
23&5&74.125.105.240&192.168.1.23&443&54093&0&0&0&0&0&0&0&0&0&0&1&0&1&0&0&0\\ 
23&6&31.55.162.176&192.168.1.23&443&54095&0&1&0&0&0&0&0&0&0&0&1&0&0&0&0&0\\ 
23&7&31.55.162.176&192.168.1.23&443&53814&0&1&0&0&0&0&0&0&0&0&1&0&0&0&0&0\\ 
23&8&74.125.105.240&192.168.1.23&443&54091&0&1&0&0&0&0&0&0&0&0&1&0&0&0&0&0\\ 
23&9&192.168.1.23&216.58.210.46&53808&443&0&1&0&0&0&0&0&0&0&0&5&3&3&3&0&0\\ 
23&10&192.168.1.23&216.58.210.46&53807&443&0&0&0&0&0&0&0&0&0&0&6&3&3&3&0&0\\ 
23&11&192.168.1.23&31.55.162.204&54142&443&0&0&0&0&0&1&0&0&0&0&591&2113&8&12&0&0\\ 
23&12&192.168.1.23&31.55.162.204&54143&443&0&0&1&0&0&1&0&0&0&0&436&881&5&13&0&0\\ 
23&13&192.168.1.23&54.247.163.89&50310&80&0&0&1&0&0&0&0&0&0&0&2&0&1&2&0&0\\ 
23&14&192.168.1.23&54.247.163.89&50317&80&0&0&0&0&0&0&0&0&0&0&2&0&2&2&0&0\\ 
23&15&192.168.1.23&54.247.163.89&50318&80&0&0&0&0&0&0&0&0&0&0&1&0&1&1&0&0\\ 
23&16&192.168.1.23&54.247.163.89&50319&80&0&0&0&0&0&0&0&0&0&0&1&0&1&1&0&0\\ 
23&17&192.168.1.23&216.58.210.46&53812&443&0&0&0&0&0&0&0&0&0&0&1&0&1&1&0&0\\ 
23&18&192.168.1.23&31.55.162.204&54146&443&0&0&0&0&0&1&0&0&0&0&3&3&4&2&0&0\\ 
23&19&192.168.1.23&31.55.162.204&54147&443&0&0&1&0&0&1&0&0&0&0&3&3&3&2&0&0\\ 
23&20&192.168.1.23&216.58.198.174&54129&443&0&0&1&0&0&0&0&0&0&0&7&2&1&5&0&0\\ 
23&21&192.168.1.23&74.125.170.169&54149&443&1&1&0&0&0&1&0&0&0&0&7&5&4&1&0&0\\ 
23&22&192.168.1.23&216.58.210.46&53826&443&0&0&1&0&0&0&0&0&0&0&1&0&0&1&0&0\\ 
23&23&216.58.210.33&192.168.1.23&443&54151&0&0&0&0&0&0&0&0&0&0&7&4&4&5&0&0\\ 
23&24&216.58.210.46&192.168.1.23&443&53842&0&0&0&0&0&1&0&0&0&0&12&2&1&8&0&0\\ 
23&25&216.58.210.46&192.168.1.23&443&53841&0&0&0&0&0&0&0&0&0&0&15&7&1&8&0&0\\ 
23&26&216.58.210.46&192.168.1.23&443&53838&0&0&0&0&0&0&0&0&0&0&16&5&1&11&0&0\\ 
23&27&216.58.210.46&192.168.1.23&443&53837&0&0&0&0&0&0&0&0&0&0&14&8&1&9&0&0\\ 
23&28&216.58.210.46&192.168.1.23&443&53839&0&0&0&0&0&0&0&0&0&0&12&4&1&8&0&0\\ 
23&29&216.58.210.46&192.168.1.23&443&53840&0&0&0&0&0&0&0&0&0&0&18&0&1&14&0&0\\ 
24&0&192.168.1.23&31.55.162.204&54143&443&0&0&0&0&0&0&0&0&0&0&483&1262&2&4&0&0\\ 
24&1&192.168.1.23&31.55.162.204&54142&443&0&0&0&0&0&0&0&0&0&0&1&0&0&0&0&0\\ 
24&2&192.168.1.23&216.58.210.46&53804&443&0&0&0&0&0&0&0&0&0&0&18&14&2&9&0&0\\ 
24&3&192.168.1.23&216.58.210.33&54151&443&0&0&0&0&0&0&0&0&0&0&10&0&6&9&0&0\\ 
24&4&192.168.1.23&216.58.210.33&54156&443&0&0&0&0&0&1&0&0&0&0&7&3&7&6&0&0\\ 
24&5&192.168.1.23&216.58.210.33&54158&443&0&0&1&0&0&1&0&0&0&0&9&3&6&8&0&0\\ 
24&6&192.168.1.23&216.58.210.33&54159&443&0&0&1&0&0&1&0&0&0&0&9&3&6&8&0&0\\ 
24&7&192.168.1.23&216.58.210.33&54160&443&0&0&1&0&0&1&0&0&0&0&8&3&6&7&0&0\\ 
24&8&192.168.1.23&216.58.210.33&54161&443&0&0&1&0&0&1&0&0&0&0&9&4&6&8&0&0\\ 
24&9&192.168.1.23&74.125.105.240&54093&443&0&0&1&0&0&0&0&0&0&0&0&1&0&0&0&0\\ 
24&10&192.168.1.23&74.125.105.240&54091&443&1&0&0&0&0&0&0&0&0&0&0&1&0&0&0&0\\ 
24&11&192.168.1.23&31.55.162.176&54095&443&1&0&0&0&0&0&0&0&0&0&0&1&0&0&0&0\\ 
24&12&192.168.1.23&31.55.162.176&53814&443&1&0&0&0&0&0&0&0&0&0&0&1&0&0&0&0\\ 
24&13&192.168.1.23&52.206.50.13&49211&80&1&0&0&0&0&0&0&0&0&0&2&0&1&2&0&0\\ 
24&14&192.168.1.23&216.58.210.46&53807&443&0&0&0&0&0&0&0&0&0&0&1&1&2&1&0&0\\ 
25&0&31.55.162.204&192.168.1.23&443&54143&0&0&0&0&0&0&0&0&0&0&478&1616&2&3&0&0\\ 
25&1&192.168.1.23&216.58.210.46&53863&443&0&0&0&0&0&0&0&0&0&0&10&7&2&6&0&0\\ 
25&2&192.168.1.23&216.58.210.46&53807&443&0&0&0&0&0&0&0&0&0&0&1&1&2&1&0&0\\ 
25&3&192.168.1.23&216.58.210.46&53867&443&0&0&0&0&0&0&0&0&0&0&5&4&1&2&0&0\\ 
25&4&192.168.1.23&216.58.210.46&54089&443&0&0&0&0&0&0&0&0&0&0&24&18&0&10&0&0\\ 
25&5&173.194.5.171&192.168.1.23&443&54101&0&0&0&0&0&0&0&0&0&0&1&0&1&0&0&0\\ 
25&6&192.168.1.23&52.206.50.13&49211&80&0&1&0&0&0&0&0&0&0&0&2&0&1&2&0&0\\ 
25&7&192.168.1.23&216.58.210.46&53840&443&0&0&0&0&0&0&0&0&0&0&17&5&2&13&0&0\\ 
25&8&192.168.1.23&216.58.210.46&53838&443&0&0&0&0&0&0&0&0&0&0&7&0&1&6&0&0\\ 
26&0&31.55.162.204&192.168.1.23&443&54143&0&0&0&0&0&0&0&0&0&0&1220&1591&2&3&0&0\\ 
26&1&192.168.1.23&216.58.210.46&53807&443&0&0&0&0&0&0&0&0&0&0&3&3&2&2&0&0\\ 
26&2&192.168.1.23&216.58.210.46&53838&443&0&0&0&0&0&0&0&0&0&0&17&4&2&12&0&0\\ 
26&3&31.55.162.143&192.168.1.23&443&54099&1&0&0&0&0&0&0&0&0&0&1&1&1&0&0&0\\ 
26&4&31.55.162.143&192.168.1.23&443&54098&1&1&0&0&0&0&0&0&0&0&1&1&0&0&0&0\\ 
26&5&192.168.1.23&173.194.5.171&54101&443&0&1&0&0&0&0&0&1&0&0&0&0&0&0&0&0\\ 
26&6&192.168.1.23&216.58.210.46&53840&443&1&0&0&0&0&0&0&0&0&0&9&0&0&7&0&0\\ 
26&7&192.168.1.23&216.58.210.46&53837&443&0&0&0&0&0&0&0&0&0&0&8&3&1&5&0&0\\ 
26&8&192.168.1.23&52.206.50.13&49211&80&0&0&0&0&0&0&0&0&0&0&2&0&2&2&0&0\\ 
26&9&31.55.162.204&192.168.1.23&443&54146&1&0&0&0&0&0&0&0&0&0&1&1&1&0&0&0\\ 
26&10&31.55.162.204&192.168.1.23&443&54147&1&1&0&0&0&0&0&0&0&0&1&1&0&0&0&0\\ 
26&11&31.55.162.204&192.168.1.23&443&54142&1&1&0&0&0&0&0&0&0&0&1&1&0&0&0&0\\ 
27&0&31.55.162.204&192.168.1.23&443&54143&0&0&0&0&0&0&0&0&0&0&517&1673&2&2&0&0\\ 
27&1&192.168.1.23&52.206.50.13&49211&80&0&0&0&0&0&0&0&0&0&0&2&1&1&2&0&0\\ 
27&2&192.168.1.23&216.58.210.46&53807&443&0&0&0&0&0&0&0&0&0&0&1&1&2&1&0&0\\ 
27&3&192.168.1.23&216.58.210.46&53867&443&0&0&0&0&0&0&0&0&0&0&5&4&1&2&0&0\\ 
28&0&31.55.162.204&192.168.1.23&443&54143&0&0&0&0&0&0&0&0&0&0&97&334&1&1&0&0\\ 
28&1&192.168.1.23&52.206.50.13&49211&80&0&0&0&0&0&0&0&0&0&0&1&1&1&1&0&0\\ 
29&0&31.55.162.204&192.168.1.23&443&54143&0&0&0&0&0&0&0&0&0&0&358&969&1&2&0&0\\ 
29&1&52.206.50.13&192.168.1.23&80&49211&0&0&0&0&0&0&0&0&0&0&2&1&1&1&0&0\\ 
29&2&192.168.2.101&192.168.1.23&34658&135&0&0&0&0&0&0&0&0&0&0&1&0&0&1&0&0\\ 
29&3&192.168.2.101&192.168.1.23&53440&5900&0&0&0&1&1&0&0&1&0&0&1&2&0&0&0&0\\ 
29&4&192.168.2.101&192.168.1.23&38350&445&0&0&0&1&1&0&0&1&0&0&1&2&0&0&0&0\\ 
29&5&192.168.2.101&192.168.1.23&38480&113&0&0&0&1&0&0&0&0&0&0&1&0&0&0&0&0\\ 
29&6&192.168.2.101&192.168.1.23&36638&143&0&0&0&1&0&0&0&0&0&0&1&0&0&0&0&0\\ 
29&7&192.168.2.101&192.168.1.23&35580&111&0&0&0&1&0&0&0&0&0&0&1&0&0&0&0&0\\ 
29&8&192.168.2.101&192.168.1.23&53254&199&0&0&0&1&0&0&0&0&0&0&1&0&0&0&0&0\\ 
29&9&192.168.2.101&192.168.1.23&54848&25&0&0&0&1&0&0&0&0&0&0&1&0&0&0&0&0\\ 
29&10&192.168.2.101&192.168.1.23&41694&139&0&0&0&1&0&0&0&0&0&0&1&0&0&0&0&0\\ 
29&11&192.168.2.101&192.168.1.23&41264&22&0&0&0&1&1&0&0&1&0&0&1&2&0&0&0&0\\ 
29&12&192.168.2.101&192.168.1.23&51366&554&0&0&0&1&0&0&0&0&0&0&1&0&0&0&0&0\\ 
29&13&192.168.2.101&192.168.1.23&48316&21&0&0&0&1&0&0&0&0&0&0&1&0&0&0&0&0\\ 
29&14&192.168.2.101&192.168.1.23&39624&256&0&0&0&1&0&0&0&0&0&0&1&0&0&0&0&0\\ 
29&15&192.168.2.101&192.168.1.23&46830&80&0&0&0&1&1&0&0&1&0&0&1&2&0&0&0&0\\ 
29&16&192.168.2.101&192.168.1.23&59072&3306&0&0&0&1&1&0&0&1&0&0&1&2&0&0&0&0\\ 
29&17&192.168.2.101&192.168.1.23&34660&110&0&0&0&1&0&0&0&0&0&0&1&0&0&0&0&0\\ 
29&18&192.168.2.101&192.168.1.23&57568&1025&0&0&0&1&0&0&0&0&0&0&1&0&0&0&0&0\\ 
29&19&192.168.2.101&192.168.1.23&36430&53&0&0&0&1&0&0&0&0&0&0&1&0&0&0&0&0\\ 
29&20&192.168.2.101&192.168.1.23&51880&23&0&0&0&1&0&0&0&0&0&0&1&0&0&0&0&0\\ 
29&21&192.168.2.101&192.168.1.23&56602&993&0&0&0&1&0&0&0&0&0&0&1&0&0&0&0&0\\ 
29&22&192.168.2.101&192.168.1.23&42388&587&0&0&0&1&0&0&0&0&0&0&1&0&0&0&0&0\\ 
29&23&192.168.2.101&192.168.1.23&46166&443&0&0&0&1&0&0&0&0&0&0&1&0&0&0&0&0\\ 
29&24&192.168.2.101&192.168.1.23&51648&8080&0&0&0&1&0&0&0&0&0&0&1&0&0&0&0&0\\ 
29&25&192.168.2.101&192.168.1.23&33294&3389&0&0&0&1&0&0&0&0&0&0&1&0&0&0&0&0\\ 
29&26&192.168.2.101&192.168.1.23&57074&1720&0&0&0&1&0&0&0&0&0&0&1&0&0&0&0&0\\ 
29&27&192.168.2.101&192.168.1.23&53316&1723&0&0&0&1&0&0&0&0&0&0&1&0&0&0&0&0\\ 
29&28&192.168.2.101&192.168.1.23&54338&995&0&0&0&1&0&0&0&0&0&0&1&0&0&0&0&0\\ 
29&29&192.168.2.101&192.168.1.23&57356&8888&0&0&0&1&0&0&0&0&0&0&1&0&0&0&0&0\\ 
29&30&192.168.2.101&192.168.1.23&43408&13&0&0&0&1&0&0&0&0&0&0&1&0&0&0&0&0\\ 
29&31&192.168.2.101&192.168.1.23&44924&2119&0&0&0&1&0&0&0&0&0&0&1&0&0&0&0&0\\ 
29&32&192.168.2.101&192.168.1.23&37098&2525&0&0&0&1&0&0&0&0&0&0&1&0&0&0&0&0\\ 
29&33&192.168.2.101&192.168.1.23&57794&1700&0&0&0&1&0&0&0&0&0&0&1&0&0&0&0&0\\ 
29&34&192.168.2.101&192.168.1.23&45936&593&0&0&0&1&0&0&0&0&0&0&1&0&0&0&0&0\\ 
29&35&192.168.2.101&192.168.1.23&40946&425&0&0&0&1&0&0&0&0&0&0&1&0&0&0&0&0\\ 
29&36&192.168.2.101&192.168.1.23&40490&5100&0&0&0&1&0&0&0&0&0&0&1&0&0&0&0&0\\ 
29&37&192.168.2.101&192.168.1.23&51028&1038&0&0&0&1&0&0&0&0&0&0&1&0&0&0&0&0\\ 
29&38&192.168.2.101&192.168.1.23&38554&9207&0&0&0&1&0&0&0&0&0&0&1&0&0&0&0&0\\ 
29&39&192.168.2.101&192.168.1.23&50048&49&0&0&0&1&0&0&0&0&0&0&1&0&0&0&0&0\\ 
29&40&192.168.2.101&192.168.1.23&44240&1124&0&0&0&1&0&0&0&0&0&0&1&0&0&0&0&0\\ 
29&41&192.168.2.101&192.168.1.23&48384&1718&0&0&0&1&0&0&0&0&0&0&1&0&0&0&0&0\\ 
29&42&192.168.2.101&192.168.1.23&41054&1058&0&0&0&1&0&0&0&0&0&0&1&0&0&0&0&0\\ 
29&43&192.168.2.101&192.168.1.23&37152&541&0&0&0&1&0&0&0&0&0&0&1&0&0&0&0&0\\ 
29&44&192.168.2.101&192.168.1.23&38878&27000&0&0&0&1&0&0&0&0&0&0&1&0&0&0&0&0\\ 
29&45&192.168.2.101&192.168.1.23&51254&1095&0&0&0&1&0&0&0&0&0&0&1&0&0&0&0&0\\ 
29&46&192.168.2.101&192.168.1.23&43000&873&0&0&0&1&0&0&0&0&0&0&1&0&0&0&0&0\\ 
29&47&192.168.2.101&192.168.1.23&49244&2003&0&0&0&1&0&0&0&0&0&0&1&0&0&0&0&0\\ 
29&48&192.168.2.101&192.168.1.23&58764&417&0&0&0&1&0&0&0&0&0&0&1&0&0&0&0&0\\ 
29&49&192.168.2.101&192.168.1.23&40268&1247&0&0&0&1&0&0&0&0&0&0&1&0&0&0&0&0\\ 
29&50&192.168.2.101&192.168.1.23&52776&1001&0&0&0&1&0&0&0&0&0&0&1&0&0&0&0&0\\ 
29&51&192.168.2.101&192.168.1.23&42036&5009&0&0&0&1&0&0&0&0&0&0&1&0&0&0&0&0\\ 
29&52&192.168.2.101&192.168.1.23&41262&5061&0&0&0&1&0&0&0&0&0&0&1&0&0&0&0&0\\ 
29&53&192.168.2.101&192.168.1.23&44562&52673&0&0&0&1&0&0&0&0&0&0&1&0&0&0&0&0\\ 
29&54&192.168.2.101&192.168.1.23&35326&1041&0&0&0&1&0&0&0&0&0&0&1&0&0&0&0&0\\ 
29&55&192.168.2.101&192.168.1.23&54192&3918&0&0&0&1&0&0&0&0&0&0&1&0&0&0&0&0\\ 
29&56&192.168.2.101&192.168.1.23&50008&1805&0&0&0&1&0&0&0&0&0&0&1&0&0&0&0&0\\ 
29&57&192.168.2.101&192.168.1.23&52520&16018&0&0&0&1&0&0&0&0&0&0&1&0&0&0&0&0\\ 
29&58&192.168.2.101&192.168.1.23&56306&8994&0&0&0&1&0&0&0&0&0&0&1&0&0&0&0&0\\ 
29&59&192.168.2.101&192.168.1.23&44538&2522&0&0&0&1&0&0&0&0&0&0&1&0&0&0&0&0\\ 
29&60&192.168.2.101&192.168.1.23&41708&20222&0&0&0&1&0&0&0&0&0&0&1&0&0&0&0&0\\ 
29&61&192.168.2.101&192.168.1.23&57148&8652&0&0&0&1&0&0&0&0&0&0&1&0&0&0&0&0\\ 
29&62&192.168.2.101&192.168.1.23&37572&1311&0&0&0&1&0&0&0&0&0&0&1&0&0&0&0&0\\ 
29&63&192.168.2.101&192.168.1.23&44764&19&0&0&0&1&0&0&0&0&0&0&1&0&0&0&0&0\\ 
29&64&192.168.2.101&192.168.1.23&50246&1107&0&0&0&1&0&0&0&0&0&0&1&0&0&0&0&0\\ 
29&65&192.168.2.101&192.168.1.23&49964&7070&0&0&0&1&0&0&0&0&0&0&1&0&0&0&0&0\\ 
29&66&192.168.2.101&192.168.1.23&41884&543&0&0&0&1&0&0&0&0&0&0&1&0&0&0&0&0\\ 
29&67&192.168.2.101&192.168.1.23&49668&5961&0&0&0&1&0&0&0&0&0&0&1&0&0&0&0&0\\ 
29&68&192.168.2.101&192.168.1.23&38298&6003&0&0&0&1&0&0&0&0&0&0&1&0&0&0&0&0\\ 
29&69&192.168.2.101&192.168.1.23&52736&64623&0&0&0&1&0&0&0&0&0&0&1&0&0&0&0&0\\ 
29&70&192.168.2.101&192.168.1.23&50930&11111&0&0&0&1&0&0&0&0&0&0&1&0&0&0&0&0\\ 
29&71&192.168.2.101&192.168.1.23&49256&2002&0&0&0&1&0&0&0&0&0&0&1&0&0&0&0&0\\ 
29&72&192.168.2.101&192.168.1.23&48228&1666&0&0&0&1&0&0&0&0&0&0&1&0&0&0&0&0\\ 
29&73&192.168.2.101&192.168.1.23&34248&28201&0&0&0&1&0&0&0&0&0&0&1&0&0&0&0&0\\ 
29&74&192.168.2.101&192.168.1.23&45432&4001&0&0&0&1&0&0&0&0&0&0&1&0&0&0&0&0\\ 
29&75&192.168.2.101&192.168.1.23&38288&3737&0&0&0&1&0&0&0&0&0&0&1&0&0&0&0&0\\ 
29&76&192.168.2.101&192.168.1.23&45790&1037&0&0&0&1&0&0&0&0&0&0&1&0&0&0&0&0\\ 
29&77&192.168.2.101&192.168.1.23&48226&8083&0&0&0&1&0&0&0&0&0&0&1&0&0&0&0&0\\ 
29&78&192.168.2.101&192.168.1.23&54408&49159&0&0&0&1&0&0&0&0&0&0&1&0&0&0&0&0\\ 
29&79&192.168.2.101&192.168.1.23&57508&4321&0&0&0&1&0&0&0&0&0&0&1&0&0&0&0&0\\ 
29&80&192.168.2.101&192.168.1.23&50598&5952&0&0&0&1&0&0&0&0&0&0&1&0&0&0&0&0\\ 
29&81&192.168.2.101&192.168.1.23&48934&16000&0&0&0&1&0&0&0&0&0&0&1&0&0&0&0&0\\ 
29&82&192.168.2.101&192.168.1.23&39978&4443&0&0&0&1&0&0&0&0&0&0&1&0&0&0&0&0\\ 
29&83&192.168.2.101&192.168.1.23&48454&1052&0&0&0&1&0&0&0&0&0&0&1&0&0&0&0&0\\ 
29&84&192.168.2.101&192.168.1.23&43902&6881&0&0&0&1&0&0&0&0&0&0&1&0&0&0&0&0\\ 
29&85&192.168.2.101&192.168.1.23&47296&163&0&0&0&1&0&0&0&0&0&0&1&0&0&0&0&0\\ 
29&86&192.168.2.101&192.168.1.23&43558&2604&0&0&0&1&0&0&0&0&0&0&1&0&0&0&0&0\\ 
29&87&192.168.2.101&192.168.1.23&33608&109&0&0&0&1&0&0&0&0&0&0&1&0&0&0&0&0\\ 
29&88&192.168.2.101&192.168.1.23&42746&212&0&0&0&1&0&0&0&0&0&0&1&0&0&0&0&0\\ 
29&89&192.168.2.101&192.168.1.23&52776&17988&0&0&0&1&0&0&0&0&0&0&1&0&0&0&0&0\\ 
29&90&192.168.2.101&192.168.1.23&59838&10002&0&0&0&1&0&0&0&0&0&0&1&0&0&0&0&0\\ 
29&91&192.168.2.101&192.168.1.23&44660&4002&0&0&0&1&0&0&0&0&0&0&1&0&0&0&0&0\\ 
29&92&192.168.2.101&192.168.1.23&45486&70&0&0&0&1&0&0&0&0&0&0&1&0&0&0&0&0\\ 
29&93&192.168.2.101&192.168.1.23&33796&4449&0&0&0&1&0&0&0&0&0&0&1&0&0&0&0&0\\ 
29&94&192.168.2.101&192.168.1.23&47568&3323&0&0&0&1&0&0&0&0&0&0&1&0&0&0&0&0\\ 
29&95&192.168.2.101&192.168.1.23&59724&1085&0&0&0&1&0&0&0&0&0&0&1&0&0&0&0&0\\ 
29&96&192.168.2.101&192.168.1.23&41172&42510&0&0&0&1&0&0&0&0&0&0&1&0&0&0&0&0\\ 
29&97&192.168.2.101&192.168.1.23&47444&280&0&0&0&1&0&0&0&0&0&0&1&0&0&0&0&0\\ 
29&98&192.168.2.101&192.168.1.23&46546&6100&0&0&0&1&0&0&0&0&0&0&1&0&0&0&0&0\\ 
29&99&192.168.2.101&192.168.1.23&37954&21571&0&0&0&1&0&0&0&0&0&0&1&0&0&0&0&0\\ 
29&100&192.168.2.101&192.168.1.23&44048&5120&0&0&0&1&0&0&0&0&0&0&1&0&0&0&0&0\\ 
29&101&192.168.2.101&192.168.1.23&34488&22939&0&0&0&1&0&0&0&0&0&0&1&0&0&0&0&0\\ 
29&102&192.168.2.101&192.168.1.23&51430&306&0&0&0&1&0&0&0&0&0&0&1&0&0&0&0&0\\ 
29&103&192.168.2.101&192.168.1.23&42114&8194&0&0&0&1&0&0&0&0&0&0&1&0&0&0&0&0\\ 
29&104&192.168.2.101&192.168.1.23&38492&1108&0&0&0&1&0&0&0&0&0&0&1&0&0&0&0&0\\ 
29&105&192.168.2.101&192.168.1.23&44584&1055&0&0&0&1&0&0&0&0&0&0&1&0&0&0&0&0\\ 
29&106&192.168.2.101&192.168.1.23&37726&1503&0&0&0&1&0&0&0&0&0&0&1&0&0&0&0&0\\ 
29&107&192.168.2.101&192.168.1.23&50472&19780&0&0&0&1&0&0&0&0&0&0&1&0&0&0&0&0\\ 
29&108&192.168.2.101&192.168.1.23&35962&366&0&0&0&1&0&0&0&0&0&0&1&0&0&0&0&0\\ 
29&109&192.168.2.101&192.168.1.23&33394&9290&0&0&0&1&0&0&0&0&0&0&1&0&0&0&0&0\\ 
29&110&192.168.2.101&192.168.1.23&41078&1064&0&0&0&1&0&0&0&0&0&0&1&0&0&0&0&0\\ 
29&111&192.168.2.101&192.168.1.23&47842&9081&0&0&0&1&0&0&0&0&0&0&1&0&0&0&0&0\\ 
29&112&192.168.2.101&192.168.1.23&41106&12000&0&0&0&1&0&0&0&0&0&0&1&0&0&0&0&0\\ 
29&113&192.168.2.101&192.168.1.23&55542&3071&0&0&0&1&0&0&0&0&0&0&1&0&0&0&0&0\\ 
29&114&192.168.2.101&192.168.1.23&46756&3920&0&0&0&1&0&0&0&0&0&0&1&0&0&0&0&0\\ 
29&115&192.168.2.101&192.168.1.23&44750&51493&0&0&0&1&0&0&0&0&0&0&1&0&0&0&0&0\\ 
29&116&192.168.2.101&192.168.1.23&37540&5087&0&0&0&1&0&0&0&0&0&0&1&0&0&0&0&0\\ 
29&117&192.168.2.101&192.168.1.23&58676&264&0&0&0&1&0&0&0&0&0&0&1&0&0&0&0&0\\ 
29&118&192.168.2.101&192.168.1.23&58246&8021&0&0&0&1&0&0&0&0&0&0&1&0&0&0&0&0\\ 
29&119&192.168.2.101&192.168.1.23&37592&64680&0&0&0&1&0&0&0&0&0&0&1&0&0&0&0&0\\ 
29&120&192.168.2.101&192.168.1.23&42512&2103&0&0&0&1&0&0&0&0&0&0&1&0&0&0&0&0\\ 
29&121&192.168.2.101&192.168.1.23&58200&6543&0&0&0&1&0&0&0&0&0&0&1&0&0&0&0&0\\ 
29&122&192.168.2.101&192.168.1.23&42054&990&0&0&0&1&0&0&0&0&0&0&1&0&0&0&0&0\\ 
29&123&192.168.2.101&192.168.1.23&59398&5678&0&0&0&1&0&0&0&0&0&0&1&0&0&0&0&0\\ 
29&124&192.168.2.101&192.168.1.23&45416&5850&0&0&0&1&0&0&0&0&0&0&1&0&0&0&0&0\\ 
29&125&192.168.2.101&192.168.1.23&44576&1043&0&0&0&1&0&0&0&0&0&0&1&0&0&0&0&0\\ 
29&126&192.168.2.101&192.168.1.23&37224&10001&0&0&0&1&0&0&0&0&0&0&1&0&0&0&0&0\\ 
29&127&192.168.2.101&192.168.1.23&34406&3325&0&0&0&1&0&0&0&0&0&0&1&0&0&0&0&0\\ 
29&128&192.168.2.101&192.168.1.23&45892&7778&0&0&0&1&0&0&0&0&0&0&1&0&0&0&0&0\\ 
29&129&192.168.2.101&192.168.1.23&39808&1110&0&0&0&1&0&0&0&0&0&0&1&0&0&0&0&0\\ 
29&130&192.168.2.101&192.168.1.23&45994&3527&0&0&0&1&0&0&0&0&0&0&1&0&0&0&0&0\\ 
29&131&192.168.2.101&192.168.1.23&42856&5544&0&0&0&1&0&0&0&0&0&0&1&0&0&0&0&0\\ 
29&132&192.168.2.101&192.168.1.23&55694&3268&0&0&0&1&0&0&0&0&0&0&1&0&0&0&0&0\\ 
29&133&192.168.2.101&192.168.1.23&57142&1065&0&0&0&1&0&0&0&0&0&0&1&0&0&0&0&0\\ 
29&134&192.168.2.101&192.168.1.23&46688&50636&0&0&0&1&0&0&0&0&0&0&1&0&0&0&0&0\\ 
29&135&192.168.2.101&192.168.1.23&44418&2126&0&0&0&1&0&0&0&0&0&0&1&0&0&0&0&0\\ 
29&136&192.168.2.101&192.168.1.23&52088&1154&0&0&0&1&0&0&0&0&0&0&1&0&0&0&0&0\\ 
29&137&192.168.2.101&192.168.1.23&51130&1192&0&0&0&1&0&0&0&0&0&0&1&0&0&0&0&0\\ 
29&138&192.168.2.101&192.168.1.23&33350&5910&0&0&0&1&0&0&0&0&0&0&1&0&0&0&0&0\\ 
29&139&192.168.2.101&192.168.1.23&37444&1658&0&0&0&1&0&0&0&0&0&0&1&0&0&0&0&0\\ 
29&140&192.168.2.101&192.168.1.23&42022&49156&0&0&0&1&0&0&0&0&0&0&1&0&0&0&0&0\\ 
29&141&192.168.2.101&192.168.1.23&34732&211&0&0&0&1&0&0&0&0&0&0&1&0&0&0&0&0\\ 
29&142&192.168.2.101&192.168.1.23&33314&7&0&0&0&1&0&0&0&0&0&0&1&0&0&0&0&0\\ 
29&143&192.168.2.101&192.168.1.23&46690&2607&0&0&0&1&0&0&0&0&0&0&1&0&0&0&0&0\\ 
29&144&192.168.2.101&192.168.1.23&52134&1183&0&0&0&1&0&0&0&0&0&0&1&0&0&0&0&0\\ 
29&145&192.168.2.101&192.168.1.23&38838&1080&0&0&0&1&0&0&0&0&0&0&1&0&0&0&0&0\\ 
29&146&192.168.2.101&192.168.1.23&53576&1033&0&0&0&1&0&0&0&0&0&0&1&0&0&0&0&0\\ 
29&147&192.168.2.101&192.168.1.23&34548&49999&0&0&0&1&0&0&0&0&0&0&1&0&0&0&0&0\\ 
29&148&192.168.2.101&192.168.1.23&54810&49153&0&0&0&1&0&0&0&0&0&0&1&0&0&0&0&0\\ 
29&149&192.168.2.101&192.168.1.23&42158&1051&0&0&0&1&0&0&0&0&0&0&1&0&0&0&0&0\\ 
29&150&192.168.2.101&192.168.1.23&46888&1028&0&0&0&1&0&0&0&0&0&0&1&0&0&0&0&0\\ 
29&151&192.168.2.101&192.168.1.23&49168&32770&0&0&0&1&0&0&0&0&0&0&1&0&0&0&0&0\\ 
29&152&192.168.2.101&192.168.1.23&35168&1096&0&0&0&1&0&0&0&0&0&0&1&0&0&0&0&0\\ 
29&153&192.168.2.101&192.168.1.23&34702&54045&0&0&0&1&0&0&0&0&0&0&1&0&0&0&0&0\\ 
29&154&192.168.2.101&192.168.1.23&56118&2968&0&0&0&1&0&0&0&0&0&0&1&0&0&0&0&0\\ 
29&155&192.168.2.101&192.168.1.23&60640&1301&0&0&0&1&0&0&0&0&0&0&1&0&0&0&0&0\\ 
29&156&192.168.2.101&192.168.1.23&47676&3261&0&0&0&1&0&0&0&0&0&0&1&0&0&0&0&0\\ 
29&157&192.168.2.101&192.168.1.23&51700&5033&0&0&0&1&0&0&0&0&0&0&1&0&0&0&0&0\\ 
29&158&192.168.2.101&192.168.1.23&42446&1117&0&0&0&1&0&0&0&0&0&0&1&0&0&0&0&0\\ 
29&159&192.168.2.101&192.168.1.23&49958&10778&0&0&0&1&0&0&0&0&0&0&1&0&0&0&0&0\\ 
29&160&192.168.2.101&192.168.1.23&33224&1111&0&0&0&1&0&0&0&0&0&0&1&0&0&0&0&0\\ 
29&161&192.168.2.101&192.168.1.23&45452&843&0&0&0&1&0&0&0&0&0&0&1&0&0&0&0&0\\ 
29&162&192.168.2.101&192.168.1.23&44488&9080&0&0&0&1&0&0&0&0&0&0&1&0&0&0&0&0\\ 
29&163&192.168.2.101&192.168.1.23&37196&5440&0&0&0&1&0&0&0&0&0&0&1&0&0&0&0&0\\ 
29&164&192.168.2.101&192.168.1.23&51580&5222&0&0&0&1&0&0&0&0&0&0&1&0&0&0&0&0\\ 
29&165&192.168.2.101&192.168.1.23&49292&3390&0&0&0&1&0&0&0&0&0&0&1&0&0&0&0&0\\ 
29&166&192.168.2.101&192.168.1.23&60262&548&0&0&0&1&1&0&0&1&0&0&1&2&0&0&0&0\\ 
29&167&192.168.2.101&192.168.1.23&56300&5666&0&0&0&1&0&0&0&0&0&0&1&0&0&0&0&0\\ 
29&168&192.168.2.101&192.168.1.23&34946&30000&0&0&0&1&0&0&0&0&0&0&1&0&0&0&0&0\\ 
29&169&192.168.2.101&192.168.1.23&59212&714&0&0&0&1&0&0&0&0&0&0&1&0&0&0&0&0\\ 
29&170&192.168.2.101&192.168.1.23&52320&49165&0&0&0&1&0&0&0&0&0&0&1&0&0&0&0&0\\ 
29&171&192.168.2.101&192.168.1.23&49528&8200&0&0&0&1&0&0&0&0&0&0&1&0&0&0&0&0\\ 
29&172&192.168.2.101&192.168.1.23&60632&1719&0&0&0&1&0&0&0&0&0&0&1&0&0&0&0&0\\ 
29&173&192.168.2.101&192.168.1.23&45558&25734&0&0&0&1&0&0&0&0&0&0&1&0&0&0&0&0\\ 
29&174&192.168.2.101&192.168.1.23&51294&3689&0&0&0&1&0&0&0&0&0&0&1&0&0&0&0&0\\ 
29&175&192.168.2.101&192.168.1.23&43326&9999&0&0&0&1&0&0&0&0&0&0&1&0&0&0&0&0\\ 
29&176&192.168.2.101&192.168.1.23&38902&1113&0&0&0&1&0&0&0&0&0&0&1&0&0&0&0&0\\ 
29&177&192.168.2.101&192.168.1.23&33310&9418&0&0&0&1&0&0&0&0&0&0&1&0&0&0&0&0\\ 
29&178&192.168.2.101&192.168.1.23&38236&783&0&0&0&1&0&0&0&0&0&0&1&0&0&0&0&0\\ 
29&179&192.168.2.101&192.168.1.23&45726&2811&0&0&0&1&0&0&0&0&0&0&1&0&0&0&0&0\\ 
29&180&192.168.2.101&192.168.1.23&39754&666&0&0&0&1&0&0&0&0&0&0&1&0&0&0&0&0\\ 
29&181&192.168.2.101&192.168.1.23&52462&2105&0&0&0&1&0&0&0&0&0&0&1&0&0&0&0&0\\ 
29&182&192.168.2.101&192.168.1.23&46784&1233&0&0&0&1&0&0&0&0&0&0&1&0&0&0&0&0\\ 
29&183&192.168.2.101&192.168.1.23&40798&5000&0&0&0&1&0&0&0&0&0&0&1&0&0&0&0&0\\ 
29&184&192.168.2.101&192.168.1.23&47292&179&0&0&0&1&0&0&0&0&0&0&1&0&0&0&0&0\\ 
29&185&192.168.2.101&192.168.1.23&38808&9593&0&0&0&1&0&0&0&0&0&0&1&0&0&0&0&0\\ 
29&186&192.168.2.101&192.168.1.23&54706&5190&0&0&0&1&0&0&0&0&0&0&1&0&0&0&0&0\\ 
29&187&192.168.2.101&192.168.1.23&53534&1060&0&0&0&1&0&0&0&0&0&0&1&0&0&0&0&0\\ 
29&188&192.168.2.101&192.168.1.23&54532&5959&0&0&0&1&0&0&0&0&0&0&1&0&0&0&0&0\\ 
29&189&192.168.2.101&192.168.1.23&50536&5101&0&0&0&1&0&0&0&0&0&0&1&0&0&0&0&0\\ 
29&190&192.168.2.101&192.168.1.23&40294&56737&0&0&0&1&0&0&0&0&0&0&1&0&0&0&0&0\\ 
29&191&192.168.2.101&192.168.1.23&32900&1152&0&0&0&1&0&0&0&0&0&0&1&0&0&0&0&0\\ 
29&192&192.168.2.101&192.168.1.23&52752&27353&0&0&0&1&0&0&0&0&0&0&1&0&0&0&0&0\\ 
29&193&192.168.2.101&192.168.1.23&33286&1914&0&0&0&1&0&0&0&0&0&0&1&0&0&0&0&0\\ 
29&194&192.168.2.101&192.168.1.23&59364&6565&0&0&0&1&0&0&0&0&0&0&1&0&0&0&0&0\\ 
29&195&192.168.2.101&192.168.1.23&37114&6789&0&0&0&1&0&0&0&0&0&0&1&0&0&0&0&0\\ 
29&196&192.168.2.101&192.168.1.23&51076&48080&0&0&0&1&0&0&0&0&0&0&1&0&0&0&0&0\\ 
29&197&192.168.2.101&192.168.1.23&46764&33899&0&0&0&1&0&0&0&0&0&0&1&0&0&0&0&0\\ 
29&198&192.168.2.101&192.168.1.23&46824&3766&0&0&0&1&0&0&0&0&0&0&1&0&0&0&0&0\\ 
29&199&192.168.2.101&192.168.1.23&58054&2042&0&0&0&1&0&0&0&0&0&0&1&0&0&0&0&0\\ 
29&200&192.168.2.101&192.168.1.23&56350&1074&0&0&0&1&0&0&0&0&0&0&1&0&0&0&0&0\\ 
29&201&192.168.2.101&192.168.1.23&57622&6566&0&0&0&1&0&0&0&0&0&0&1&0&0&0&0&0\\ 
29&202&192.168.2.101&192.168.1.23&36326&1186&0&0&0&1&0&0&0&0&0&0&1&0&0&0&0&0\\ 
29&203&192.168.2.101&192.168.1.23&46264&9111&0&0&0&1&0&0&0&0&0&0&1&0&0&0&0&0\\ 
29&204&192.168.2.101&192.168.1.23&56570&5357&0&0&0&1&0&0&0&0&0&0&1&0&0&0&0&0\\ 
29&205&192.168.2.101&192.168.1.23&51966&1972&0&0&0&1&0&0&0&0&0&0&1&0&0&0&0&0\\ 
29&206&192.168.2.101&192.168.1.23&50546&6668&0&0&0&1&0&0&0&0&0&0&1&0&0&0&0&0\\ 
29&207&192.168.2.101&192.168.1.23&56166&6&0&0&0&1&0&0&0&0&0&0&1&0&0&0&0&0\\ 
29&208&192.168.2.101&192.168.1.23&60624&1119&0&0&0&1&0&0&0&0&0&0&1&0&0&0&0&0\\ 
29&209&192.168.2.101&192.168.1.23&38140&1068&0&0&0&1&0&0&0&0&0&0&1&0&0&0&0&0\\ 
29&210&192.168.2.101&192.168.1.23&48616&5214&0&0&0&1&0&0&0&0&0&0&1&0&0&0&0&0\\ 
29&211&192.168.2.101&192.168.1.23&33582&3800&0&0&0&1&0&0&0&0&0&0&1&0&0&0&0&0\\ 
29&212&192.168.2.101&192.168.1.23&55770&33&0&0&0&1&0&0&0&0&0&0&1&0&0&0&0&0\\ 
29&213&192.168.2.101&192.168.1.23&44284&10082&0&0&0&1&0&0&0&0&0&0&1&0&0&0&0&0\\ 
29&214&192.168.2.101&192.168.1.23&47730&8042&0&0&0&1&0&0&0&0&0&0&1&0&0&0&0&0\\ 
29&215&192.168.2.101&192.168.1.23&45942&1147&0&0&0&1&0&0&0&0&0&0&1&0&0&0&0&0\\ 
29&216&192.168.2.101&192.168.1.23&32986&3283&0&0&0&1&0&0&0&0&0&0&1&0&0&0&0&0\\ 
29&217&192.168.2.101&192.168.1.23&55852&8873&0&0&0&1&0&0&0&0&0&0&1&0&0&0&0&0\\ 
29&218&192.168.2.101&192.168.1.23&54160&2179&0&0&0&1&0&0&0&0&0&0&1&0&0&0&0&0\\ 
29&219&192.168.2.101&192.168.1.23&53860&1122&0&0&0&1&0&0&0&0&0&0&1&0&0&0&0&0\\ 
29&220&192.168.2.101&192.168.1.23&43816&57294&0&0&0&1&0&0&0&0&0&0&1&0&0&0&0&0\\ 
29&221&192.168.2.101&192.168.1.23&37342&5901&0&0&0&1&0&0&0&0&0&0&1&0&0&0&0&0\\ 
29&222&192.168.2.101&192.168.1.23&43528&1455&0&0&0&1&0&0&0&0&0&0&1&0&0&0&0&0\\ 
29&223&192.168.2.101&192.168.1.23&44904&43&0&0&0&1&0&0&0&0&0&0&1&0&0&0&0&0\\ 
29&224&192.168.2.101&192.168.1.23&47200&18988&0&0&0&1&0&0&0&0&0&0&1&0&0&0&0&0\\ 
29&225&192.168.2.101&192.168.1.23&57654&1088&0&0&0&1&0&0&0&0&0&0&1&0&0&0&0&0\\ 
29&226&192.168.2.101&192.168.1.23&46874&1046&0&0&0&1&0&0&0&0&0&0&1&0&0&0&0&0\\ 
29&227&192.168.2.101&192.168.1.23&47730&1094&0&0&0&1&0&0&0&0&0&0&1&0&0&0&0&0\\ 
29&228&192.168.2.101&192.168.1.23&38226&24&0&0&0&1&0&0&0&0&0&0&1&0&0&0&0&0\\ 
29&229&192.168.2.101&192.168.1.23&45036&2492&0&0&0&1&0&0&0&0&0&0&1&0&0&0&0&0\\ 
29&230&192.168.2.101&192.168.1.23&50962&32781&0&0&0&1&0&0&0&0&0&0&1&0&0&0&0&0\\ 
29&231&192.168.2.101&192.168.1.23&45680&5963&0&0&0&1&0&0&0&0&0&0&1&0&0&0&0&0\\ 
29&232&192.168.2.101&192.168.1.23&51416&1062&0&0&0&1&0&0&0&0&0&0&1&0&0&0&0&0\\ 
29&233&192.168.2.101&192.168.1.23&34360&1864&0&0&0&1&0&0&0&0&0&0&1&0&0&0&0&0\\ 
29&234&192.168.2.101&192.168.1.23&54488&7921&0&0&0&1&0&0&0&0&0&0&1&0&0&0&0&0\\ 
29&235&192.168.2.101&192.168.1.23&59982&6000&0&0&0&1&0&0&0&0&0&0&1&0&0&0&0&0\\ 
29&236&192.168.2.101&192.168.1.23&40192&8402&0&0&0&1&0&0&0&0&0&0&1&0&0&0&0&0\\ 
29&237&192.168.2.101&192.168.1.23&56904&406&0&0&0&1&0&0&0&0&0&0&1&0&0&0&0&0\\ 
29&238&192.168.2.101&192.168.1.23&54988&5510&0&0&0&1&0&0&0&0&0&0&1&0&0&0&0&0\\ 
29&239&192.168.2.101&192.168.1.23&35698&8081&0&0&0&1&0&0&0&0&0&0&1&0&0&0&0&0\\ 
29&240&192.168.2.101&192.168.1.23&48632&5566&0&0&0&1&0&0&0&0&0&0&1&0&0&0&0&0\\ 
29&241&192.168.2.101&192.168.1.23&34960&2710&0&0&0&1&0&0&0&0&0&0&1&0&0&0&0&0\\ 
29&242&192.168.2.101&192.168.1.23&58020&8093&0&0&0&1&0&0&0&0&0&0&1&0&0&0&0&0\\ 
29&243&192.168.2.101&192.168.1.23&33684&1121&0&0&0&1&0&0&0&0&0&0&1&0&0&0&0&0\\ 
29&244&192.168.2.101&192.168.1.23&43928&5550&0&0&0&1&0&0&0&0&0&0&1&0&0&0&0&0\\ 
29&245&192.168.2.101&192.168.1.23&40820&898&0&0&0&1&0&0&0&0&0&0&1&0&0&0&0&0\\ 
29&246&192.168.2.101&192.168.1.23&55792&3017&0&0&0&1&0&0&0&0&0&0&1&0&0&0&0&0\\ 
29&247&192.168.2.101&192.168.1.23&55640&2381&0&0&0&1&0&0&0&0&0&0&1&0&0&0&0&0\\ 
29&248&192.168.2.101&192.168.1.23&53592&15004&0&0&0&1&0&0&0&0&0&0&1&0&0&0&0&0\\ 
29&249&192.168.2.101&192.168.1.23&49872&5030&0&0&0&1&0&0&0&0&0&0&1&0&0&0&0&0\\ 
29&250&192.168.2.101&192.168.1.23&51488&40911&0&0&0&1&0&0&0&0&0&0&1&0&0&0&0&0\\ 
29&251&192.168.2.101&192.168.1.23&34810&31038&0&0&0&1&0&0&0&0&0&0&1&0&0&0&0&0\\ 
29&252&192.168.2.101&192.168.1.23&58380&2725&0&0&0&1&0&0&0&0&0&0&1&0&0&0&0&0\\ 
29&253&192.168.2.101&192.168.1.23&35320&999&0&0&0&1&0&0&0&0&0&0&1&0&0&0&0&0\\ 
29&254&192.168.2.101&192.168.1.23&49212&722&0&0&0&1&0&0&0&0&0&0&1&0&0&0&0&0\\ 
29&255&192.168.2.101&192.168.1.23&49094&1075&0&0&0&1&0&0&0&0&0&0&1&0&0&0&0&0\\ 
29&256&192.168.2.101&192.168.1.23&59130&3322&0&0&0&1&0&0&0&0&0&0&1&0&0&0&0&0\\ 
29&257&192.168.2.101&192.168.1.23&42876&7800&0&0&0&1&0&0&0&0&0&0&1&0&0&0&0&0\\ 
29&258&192.168.2.101&192.168.1.23&46366&9102&0&0&0&1&0&0&0&0&0&0&0&0&0&0&0&0\\ 
29&259&192.168.2.101&192.168.1.23&32946&9917&0&0&0&1&0&0&0&0&0&0&0&0&0&0&0&0\\ 
29&260&192.168.2.101&192.168.1.23&49758&4567&0&0&0&1&0&0&0&0&0&0&0&0&0&0&0&0\\ 
29&261&192.168.2.101&192.168.1.23&58138&311&0&0&0&1&0&0&0&0&0&0&0&0&0&0&0&0\\ 
29&262&192.168.2.101&192.168.1.23&36704&2701&0&0&0&1&0&0&0&0&0&0&0&0&0&0&0&0\\ 
29&263&192.168.2.101&192.168.1.23&57236&106&0&0&0&1&0&0&0&0&0&0&0&0&0&0&0&0\\ 
29&264&192.168.2.101&192.168.1.23&42756&8001&0&0&0&1&0&0&0&0&0&0&0&0&0&0&0&0\\ 
29&265&192.168.2.101&192.168.1.23&46118&6004&0&0&0&1&0&0&0&0&0&0&0&0&0&0&0&0\\ 
29&266&192.168.2.101&192.168.1.23&44418&5631&0&0&0&1&0&0&0&0&0&0&0&0&0&0&0&0\\ 
29&267&192.168.2.101&192.168.1.23&34706&1174&0&0&0&1&0&0&0&0&0&0&0&0&0&0&0&0\\ 
29&268&192.168.2.101&192.168.1.23&60086&555&0&0&0&1&0&0&0&0&0&0&0&0&0&0&0&0\\ 
29&269&192.168.2.101&192.168.1.23&32886&1300&0&0&0&1&0&0&0&0&0&0&0&0&0&0&0&0\\ 
29&270&192.168.2.101&192.168.1.23&56176&3826&0&0&0&1&0&0&0&0&0&0&0&0&0&0&0&0\\ 
29&271&192.168.2.101&192.168.1.23&46128&5822&0&0&0&1&0&0&0&0&0&0&0&0&0&0&0&0\\ 
29&272&192.168.2.101&192.168.1.23&56344&3007&0&0&0&1&0&0&0&0&0&0&0&0&0&0&0&0\\ 
29&273&192.168.2.101&192.168.1.23&39844&50002&0&0&0&1&0&0&0&0&0&0&0&0&0&0&0&0\\ 
29&274&192.168.2.101&192.168.1.23&48260&1309&0&0&0&1&0&0&0&0&0&0&0&0&0&0&0&0\\ 
29&275&192.168.2.101&192.168.1.23&46156&1165&0&0&0&1&0&0&0&0&0&0&0&0&0&0&0&0\\ 
29&276&192.168.2.101&192.168.1.23&37640&515&0&0&0&1&0&0&0&0&0&0&0&0&0&0&0&0\\ 
29&277&192.168.2.101&192.168.1.23&49154&63331&0&0&0&1&0&0&0&0&0&0&0&0&0&0&0&0\\ 
29&278&192.168.2.101&192.168.1.23&56496&2605&0&0&0&1&0&0&0&0&0&0&0&0&0&0&0&0\\ 
29&279&192.168.2.101&192.168.1.23&38712&7625&0&0&0&1&0&0&0&0&0&0&0&0&0&0&0&0\\ 
29&280&192.168.2.101&192.168.1.23&52956&10010&0&0&0&1&0&0&0&0&0&0&0&0&0&0&0&0\\ 
29&281&192.168.2.101&192.168.1.23&58168&1027&0&0&0&1&0&0&0&0&0&0&0&0&0&0&0&0\\ 
29&282&192.168.2.101&192.168.1.23&36062&2190&0&0&0&1&0&0&0&0&0&0&0&0&0&0&0&0\\ 
29&283&192.168.2.101&192.168.1.23&46096&20&0&0&0&1&0&0&0&0&0&0&0&0&0&0&0&0\\ 
29&284&192.168.2.101&192.168.1.23&46358&49176&0&0&0&1&0&0&0&0&0&0&0&0&0&0&0&0\\ 
29&285&192.168.2.101&192.168.1.23&36572&3551&0&0&0&1&0&0&0&0&0&0&0&0&0&0&0&0\\ 
29&286&192.168.2.101&192.168.1.23&41870&9500&0&0&0&1&0&0&0&0&0&0&0&0&0&0&0&0\\ 
29&287&192.168.2.101&192.168.1.23&51656&1044&0&0&0&1&0&0&0&0&0&0&0&0&0&0&0&0\\ 
29&288&192.168.2.101&192.168.1.23&34974&5999&0&0&0&1&0&0&0&0&0&0&0&0&0&0&0&0\\ 
29&289&192.168.2.101&192.168.1.23&50950&2005&0&0&0&1&0&0&0&0&0&0&0&0&0&0&0&0\\ 
29&290&192.168.2.101&192.168.1.23&46878&10626&0&0&0&1&0&0&0&0&0&0&0&0&0&0&0&0\\ 
29&291&192.168.2.101&192.168.1.23&60736&711&0&0&0&1&0&0&0&0&0&0&0&0&0&0&0&0\\ 
29&292&192.168.2.101&192.168.1.23&44018&125&0&0&0&1&0&0&0&0&0&0&0&0&0&0&0&0\\ 
29&293&192.168.2.101&192.168.1.23&50128&3369&0&0&0&1&0&0&0&0&0&0&0&0&0&0&0&0\\ 
29&294&192.168.2.101&192.168.1.23&44984&2910&0&0&0&1&0&0&0&0&0&0&0&0&0&0&0&0\\ 
29&295&192.168.2.101&192.168.1.23&48672&6901&0&0&0&1&0&0&0&0&0&0&0&0&0&0&0&0\\ 
29&296&192.168.2.101&192.168.1.23&54156&55600&0&0&0&1&0&0&0&0&0&0&0&0&0&0&0&0\\ 
29&297&192.168.2.101&192.168.1.23&55670&646&0&0&0&1&0&0&0&0&0&0&0&0&0&0&0&0\\ 
29&298&192.168.2.101&192.168.1.23&37992&8443&0&0&0&1&0&0&0&0&0&0&0&0&0&0&0&0\\ 
29&299&192.168.2.101&192.168.1.23&41458&2035&0&0&0&1&0&0&0&0&0&0&0&0&0&0&0&0\\ 
29&300&192.168.2.101&192.168.1.23&57086&3001&0&0&0&1&0&0&0&0&0&0&0&0&0&0&0&0\\ 
29&301&192.168.2.101&192.168.1.23&56056&5718&0&0&0&1&0&0&0&0&0&0&0&0&0&0&0&0\\ 
29&302&192.168.2.101&192.168.1.23&47588&1328&0&0&0&1&0&0&0&0&0&0&0&0&0&0&0&0\\ 
29&303&192.168.2.101&192.168.1.23&52224&5002&0&0&0&1&0&0&0&0&0&0&0&0&0&0&0&0\\ 
29&304&192.168.2.101&192.168.1.23&58124&1022&0&0&0&1&0&0&0&0&0&0&0&0&0&0&0&0\\ 
29&305&192.168.2.101&192.168.1.23&59016&4900&0&0&0&1&0&0&0&0&0&0&0&0&0&0&0&0\\ 
29&306&192.168.2.101&192.168.1.23&49752&4125&0&0&0&1&0&0&0&0&0&0&0&0&0&0&0&0\\ 
29&307&192.168.2.101&192.168.1.23&40748&10215&0&0&0&1&0&0&0&0&0&0&0&0&0&0&0&0\\ 
29&308&192.168.2.101&192.168.1.23&57006&20221&0&0&0&1&0&0&0&0&0&0&0&0&0&0&0&0\\ 
29&309&192.168.2.101&192.168.1.23&39154&9618&0&0&0&1&0&0&0&0&0&0&0&0&0&0&0&0\\ 
29&310&192.168.2.101&192.168.1.23&46838&1071&0&0&0&1&0&0&0&0&0&0&0&0&0&0&0&0\\ 
29&311&192.168.2.101&192.168.1.23&47780&5810&0&0&0&1&0&0&0&0&0&0&0&0&0&0&0&0\\ 
29&312&192.168.2.101&192.168.1.23&34492&1067&0&0&0&1&0&0&0&0&0&0&0&0&0&0&0&0\\ 
29&313&192.168.2.101&192.168.1.23&35876&6692&0&0&0&1&0&0&0&0&0&0&0&0&0&0&0&0\\ 
29&314&192.168.2.101&192.168.1.23&34666&8300&0&0&0&1&0&0&0&0&0&0&0&0&0&0&0&0\\ 
29&315&192.168.2.101&192.168.1.23&50268&40193&0&0&0&1&0&0&0&0&0&0&0&0&0&0&0&0\\ 
29&316&192.168.2.101&192.168.1.23&46340&3493&0&0&0&1&0&0&0&0&0&0&0&0&0&0&0&0\\ 
29&317&192.168.2.101&192.168.1.23&56810&7741&0&0&0&1&0&0&0&0&0&0&0&0&0&0&0&0\\ 
29&318&192.168.2.101&192.168.1.23&58360&1097&0&0&0&1&0&0&0&0&0&0&0&0&0&0&0&0\\ 
29&319&192.168.2.101&192.168.1.23&42388&1030&0&0&0&1&0&0&0&0&0&0&0&0&0&0&0&0\\ 
29&320&192.168.2.101&192.168.1.23&50638&7496&0&0&0&1&0&0&0&0&0&0&0&0&0&0&0&0\\ 
29&321&192.168.2.101&192.168.1.23&34964&3476&0&0&0&1&0&0&0&0&0&0&0&0&0&0&0&0\\ 
29&322&192.168.2.101&192.168.1.23&36078&3&0&0&0&1&0&0&0&0&0&0&0&0&0&0&0&0\\ 
29&323&192.168.2.101&192.168.1.23&50152&3827&0&0&0&1&0&0&0&0&0&0&0&0&0&0&0&0\\ 
29&324&192.168.2.101&192.168.1.23&37098&6156&0&0&0&1&0&0&0&0&0&0&0&0&0&0&0&0\\ 
29&325&192.168.2.101&192.168.1.23&38172&24800&0&0&0&1&0&0&0&0&0&0&0&0&0&0&0&0\\ 
29&326&192.168.2.101&192.168.1.23&43406&5907&0&0&0&1&0&0&0&0&0&0&0&0&0&0&0&0\\ 
29&327&192.168.2.101&192.168.1.23&45864&10566&0&0&0&1&0&0&0&0&0&0&0&0&0&0&0&0\\ 
29&328&192.168.2.101&192.168.1.23&58982&3168&0&0&0&1&0&0&0&0&0&0&0&0&0&0&0&0\\ 
29&329&192.168.2.101&192.168.1.23&53966&4242&0&0&0&1&0&0&0&0&0&0&0&0&0&0&0&0\\ 
29&330&192.168.2.101&192.168.1.23&53102&61900&0&0&0&1&0&0&0&0&0&0&0&0&0&0&0&0\\ 
29&331&192.168.2.101&192.168.1.23&39614&30718&0&0&0&1&0&0&0&0&0&0&0&0&0&0&0&0\\ 
29&332&192.168.2.101&192.168.1.23&46198&720&0&0&0&1&0&0&0&0&0&0&0&0&0&0&0&0\\ 
29&333&192.168.2.101&192.168.1.23&36942&808&0&0&0&1&0&0&0&0&0&0&0&0&0&0&0&0\\ 
29&334&192.168.2.101&192.168.1.23&33508&6123&0&0&0&1&0&0&0&0&0&0&0&0&0&0&0&0\\ 
29&335&192.168.2.101&192.168.1.23&49304&49175&0&0&0&1&0&0&0&0&0&0&0&0&0&0&0&0\\ 
30&0&192.168.2.101&192.168.1.23&33424&9103&0&0&0&0&0&0&0&0&0&0&0&0&0&0&0&0\\ 
30&1&192.168.2.101&192.168.1.23&59446&2200&0&0&0&1&0&0&0&0&0&0&0&0&0&0&0&0\\ 
30&2&192.168.2.101&192.168.1.23&58884&2030&0&0&0&1&0&0&0&0&0&0&0&0&0&0&0&0\\ 
30&3&192.168.2.101&192.168.1.23&36264&84&0&0&0&1&0&0&0&0&0&0&0&0&0&0&0&0\\ 
30&4&192.168.2.101&192.168.1.23&56714&427&0&0&0&1&0&0&0&0&0&0&0&0&0&0&0&0\\ 
30&5&192.168.2.101&192.168.1.23&57388&8007&0&0&0&1&0&0&0&0&0&0&0&0&0&0&0&0\\ 
30&6&192.168.2.101&192.168.1.23&36612&981&0&0&0&2&0&0&0&0&0&0&1&0&0&0&0&0\\ 
30&7&192.168.2.101&192.168.1.23&58124&1039&0&0&0&2&0&0&0&0&0&0&1&0&0&0&0&0\\ 
30&8&192.168.2.101&192.168.1.23&47294&3128&0&0&0&2&0&0&0&0&0&0&1&0&0&0&0&0\\ 
30&9&192.168.2.101&192.168.1.23&60920&1000&0&0&0&2&0&0&0&0&0&0&1&0&0&0&0&0\\ 
30&10&192.168.2.101&192.168.1.23&47406&2196&0&0&0&2&0&0&0&0&0&0&1&0&0&0&0&0\\ 
30&11&192.168.2.101&192.168.1.23&46382&1998&0&0&0&2&0&0&0&0&0&0&1&0&0&0&0&0\\ 
30&12&192.168.2.101&192.168.1.23&60702&4662&0&0&0&2&0&0&0&0&0&0&1&0&0&0&0&0\\ 
30&13&192.168.2.101&192.168.1.23&53230&1721&0&0&0&2&0&0&0&0&0&0&1&0&0&0&0&0\\ 
30&14&192.168.2.101&192.168.1.23&47334&2251&0&0&0&2&0&0&0&0&0&0&1&0&0&0&0&0\\ 
30&15&192.168.2.101&192.168.1.23&59618&6006&0&0&0&2&0&0&0&0&0&0&1&0&0&0&0&0\\ 
30&16&192.168.2.101&192.168.1.23&49620&10621&0&0&0&2&0&0&0&0&0&0&1&0&0&0&0&0\\ 
30&17&192.168.2.101&192.168.1.23&50128&10629&0&0&0&2&0&0&0&0&0&0&1&0&0&0&0&0\\ 
30&18&192.168.2.101&192.168.1.23&36410&135&0&0&0&2&0&0&0&0&0&0&1&0&0&0&0&0\\ 
30&19&192.168.2.101&192.168.1.23&57416&8007&0&0&0&1&0&0&0&0&0&0&1&0&0&0&0&0\\ 
30&20&192.168.2.101&192.168.1.23&56746&427&0&0&0&1&0&0&0&0&0&0&1&0&0&0&0&0\\ 
30&21&192.168.2.101&192.168.1.23&36300&84&0&0&0&1&0&0&0&0&0&0&1&0&0&0&0&0\\ 
30&22&192.168.2.101&192.168.1.23&58924&2030&0&0&0&1&0&0&0&0&0&0&1&0&0&0&0&0\\ 
30&23&192.168.2.101&192.168.1.23&59490&2200&0&0&0&1&0&0&0&0&0&0&1&0&0&0&0&0\\ 
30&24&192.168.2.101&192.168.1.23&33472&9103&0&0&0&1&0&0&0&0&0&0&1&0&0&0&0&0\\ 
30&25&192.168.2.101&192.168.1.23&58514&2382&0&0&0&1&0&0&0&0&0&0&1&0&0&0&0&0\\ 
30&26&192.168.2.101&192.168.1.23&32836&1063&0&0&0&1&0&0&0&0&0&0&1&0&0&0&0&0\\ 
30&27&192.168.2.101&192.168.1.23&55930&54328&0&0&0&1&0&0&0&0&0&0&1&0&0&0&0&0\\ 
30&28&192.168.2.101&192.168.1.23&43030&1272&0&0&0&1&0&0&0&0&0&0&1&0&0&0&0&0\\ 
30&29&192.168.2.101&192.168.1.23&59000&3869&0&0&0&1&0&0&0&0&0&0&1&0&0&0&0&0\\ 
30&30&192.168.2.101&192.168.1.23&58846&8654&0&0&0&1&0&0&0&0&0&0&1&0&0&0&0&0\\ 
30&31&192.168.2.101&192.168.1.23&40412&5269&0&0&0&1&0&0&0&0&0&0&1&0&0&0&0&0\\ 
30&32&192.168.2.101&192.168.1.23&45444&3945&0&0&0&1&0&0&0&0&0&0&1&0&0&0&0&0\\ 
30&33&192.168.2.101&192.168.1.23&60762&27715&0&0&0&1&0&0&0&0&0&0&1&0&0&0&0&0\\ 
30&34&192.168.2.101&192.168.1.23&51848&1076&0&0&0&1&0&0&0&0&0&0&1&0&0&0&0&0\\ 
30&35&192.168.2.101&192.168.1.23&50180&3851&0&0&0&1&0&0&0&0&0&0&1&0&0&0&0&0\\ 
30&36&192.168.2.101&192.168.1.23&43112&636&0&0&0&1&0&0&0&0&0&0&1&0&0&0&0&0\\ 
30&37&192.168.2.101&192.168.1.23&47698&8002&0&0&0&1&0&0&0&0&0&0&1&0&0&0&0&0\\ 
30&38&192.168.2.101&192.168.1.23&59306&1761&0&0&0&1&0&0&0&0&0&0&1&0&0&0&0&0\\ 
30&39&192.168.2.101&192.168.1.23&40818&5859&0&0&0&1&0&0&0&0&0&0&1&0&0&0&0&0\\ 
30&40&192.168.2.101&192.168.1.23&56368&3077&0&0&0&1&0&0&0&0&0&0&1&0&0&0&0&0\\ 
30&41&192.168.2.101&192.168.1.23&52814&49154&0&0&0&1&0&0&0&0&0&0&1&0&0&0&0&0\\ 
30&42&192.168.2.101&192.168.1.23&52098&49400&0&0&0&1&0&0&0&0&0&0&1&0&0&0&0&0\\ 
30&43&192.168.2.101&192.168.1.23&40186&19350&0&0&0&1&0&0&0&0&0&0&1&0&0&0&0&0\\ 
30&44&192.168.2.101&192.168.1.23&43378&49158&0&0&0&1&0&0&0&0&0&0&1&0&0&0&0&0\\ 
30&45&192.168.2.101&192.168.1.23&56574&3404&0&0&0&1&0&0&0&0&0&0&1&0&0&0&0&0\\ 
30&46&192.168.2.101&192.168.1.23&60164&625&0&0&0&1&0&0&0&0&0&0&1&0&0&0&0&0\\ 
30&47&192.168.2.101&192.168.1.23&37822&27356&0&0&0&1&0&0&0&0&0&0&1&0&0&0&0&0\\ 
30&48&192.168.2.101&192.168.1.23&37462&8899&0&0&0&1&0&0&0&0&0&0&1&0&0&0&0&0\\ 
30&49&192.168.2.101&192.168.1.23&42964&1164&0&0&0&1&0&0&0&0&0&0&1&0&0&0&0&0\\ 
30&50&192.168.2.101&192.168.1.23&57228&82&0&0&0&1&0&0&0&0&0&0&1&0&0&0&0&0\\ 
30&51&192.168.2.101&192.168.1.23&44218&4126&0&0&0&1&0&0&0&0&0&0&1&0&0&0&0&0\\ 
30&52&192.168.2.101&192.168.1.23&58812&705&0&0&0&1&0&0&0&0&0&0&1&0&0&0&0&0\\ 
30&53&192.168.2.101&192.168.1.23&43356&52822&0&0&0&1&0&0&0&0&0&0&1&0&0&0&0&0\\ 
30&54&192.168.2.101&192.168.1.23&58992&6101&0&0&0&1&0&0&0&0&0&0&1&0&0&0&0&0\\ 
30&55&192.168.2.101&192.168.1.23&45446&44501&0&0&0&1&0&0&0&0&0&0&1&0&0&0&0&0\\ 
30&56&192.168.2.101&192.168.1.23&36744&2394&0&0&0&1&0&0&0&0&0&0&1&0&0&0&0&0\\ 
30&57&192.168.2.101&192.168.1.23&39916&1010&0&0&0&1&0&0&0&0&0&0&1&0&0&0&0&0\\ 
30&58&192.168.2.101&192.168.1.23&51072&2602&0&0&0&1&0&0&0&0&0&0&1&0&0&0&0&0\\ 
30&59&192.168.2.101&192.168.1.23&42618&7201&0&0&0&1&0&0&0&0&0&0&1&0&0&0&0&0\\ 
30&60&192.168.2.101&192.168.1.23&39878&8009&0&0&0&1&0&0&0&0&0&0&1&0&0&0&0&0\\ 
30&61&192.168.2.101&192.168.1.23&38646&500&0&0&0&1&0&0&0&0&0&0&1&0&0&0&0&0\\ 
30&62&192.168.2.101&192.168.1.23&56238&255&0&0&0&1&0&0&0&0&0&0&1&0&0&0&0&0\\ 
30&63&192.168.2.101&192.168.1.23&44150&1086&0&0&0&1&0&0&0&0&0&0&1&0&0&0&0&0\\ 
30&64&192.168.2.101&192.168.1.23&33468&30&0&0&0&1&0&0&0&0&0&0&1&0&0&0&0&0\\ 
30&65&192.168.2.101&192.168.1.23&45764&4129&0&0&0&1&0&0&0&0&0&0&1&0&0&0&0&0\\ 
30&66&192.168.2.101&192.168.1.23&38402&1092&0&0&0&1&0&0&0&0&0&0&1&0&0&0&0&0\\ 
30&67&192.168.2.101&192.168.1.23&41814&900&0&0&0&1&0&0&0&0&0&0&1&0&0&0&0&0\\ 
30&68&192.168.2.101&192.168.1.23&52022&4003&0&0&0&1&0&0&0&0&0&0&1&0&0&0&0&0\\ 
30&69&192.168.2.101&192.168.1.23&36432&1248&0&0&0&1&0&0&0&0&0&0&1&0&0&0&0&0\\ 
30&70&192.168.2.101&192.168.1.23&41456&19801&0&0&0&1&0&0&0&0&0&0&1&0&0&0&0&0\\ 
30&71&192.168.2.101&192.168.1.23&58606&749&0&0&0&1&0&0&0&0&0&0&1&0&0&0&0&0\\ 
30&72&192.168.2.101&192.168.1.23&35586&648&0&0&0&1&0&0&0&0&0&0&1&0&0&0&0&0\\ 
30&73&192.168.2.101&192.168.1.23&49194&52848&0&0&0&1&0&0&0&0&0&0&1&0&0&0&0&0\\ 
30&74&192.168.2.101&192.168.1.23&39132&3828&0&0&0&1&0&0&0&0&0&0&1&0&0&0&0&0\\ 
30&75&192.168.2.101&192.168.1.23&58740&3784&0&0&0&1&0&0&0&0&0&0&1&0&0&0&0&0\\ 
30&76&192.168.2.101&192.168.1.23&36210&5633&0&0&0&1&0&0&0&0&0&0&1&0&0&0&0&0\\ 
30&77&192.168.2.101&192.168.1.23&40170&3006&0&0&0&1&0&0&0&0&0&0&1&0&0&0&0&0\\ 
30&78&192.168.2.101&192.168.1.23&41380&1084&0&0&0&1&0&0&0&0&0&0&1&0&0&0&0&0\\ 
30&79&192.168.2.101&192.168.1.23&57166&161&0&0&0&1&0&0&0&0&0&0&1&0&0&0&0&0\\ 
30&80&192.168.2.101&192.168.1.23&58470&524&0&0&0&1&0&0&0&0&0&0&1&0&0&0&0&0\\ 
30&81&192.168.2.101&192.168.1.23&38210&18101&0&0&0&1&0&0&0&0&0&0&1&0&0&0&0&0\\ 
30&82&192.168.2.101&192.168.1.23&40990&1031&0&0&0&1&0&0&0&0&0&0&1&0&0&0&0&0\\ 
30&83&192.168.2.101&192.168.1.23&35206&1755&0&0&0&1&0&0&0&0&0&0&1&0&0&0&0&0\\ 
30&84&192.168.2.101&192.168.1.23&48208&1009&0&0&0&1&0&0&0&0&0&0&1&0&0&0&0&0\\ 
30&85&192.168.2.101&192.168.1.23&51072&5987&0&0&0&1&0&0&0&0&0&0&1&0&0&0&0&0\\ 
30&86&192.168.2.101&192.168.1.23&36252&7025&0&0&0&1&0&0&0&0&0&0&1&0&0&0&0&0\\ 
30&87&192.168.2.101&192.168.1.23&52946&5801&0&0&0&1&0&0&0&0&0&0&1&0&0&0&0&0\\ 
30&88&192.168.2.101&192.168.1.23&52574&1218&0&0&0&1&0&0&0&0&0&0&1&0&0&0&0&0\\ 
30&89&192.168.2.101&192.168.1.23&50140&146&0&0&0&1&0&0&0&0&0&0&1&0&0&0&0&0\\ 
30&90&192.168.2.101&192.168.1.23&43444&9968&0&0&0&1&0&0&0&0&0&0&1&0&0&0&0&0\\ 
30&91&192.168.2.101&192.168.1.23&59734&5922&0&0&0&1&0&0&0&0&0&0&1&0&0&0&0&0\\ 
30&92&192.168.2.101&192.168.1.23&50728&4000&0&0&0&1&0&0&0&0&0&0&1&0&0&0&0&0\\ 
30&93&192.168.2.101&192.168.1.23&47278&50500&0&0&0&1&0&0&0&0&0&0&1&0&0&0&0&0\\ 
30&94&192.168.2.101&192.168.1.23&51056&9415&0&0&0&1&0&0&0&0&0&0&1&0&0&0&0&0\\ 
30&95&192.168.2.101&192.168.1.23&46460&1271&0&0&0&1&0&0&0&0&0&0&1&0&0&0&0&0\\ 
30&96&192.168.2.101&192.168.1.23&38474&3052&0&0&0&1&0&0&0&0&0&0&1&0&0&0&0&0\\ 
30&97&192.168.2.101&192.168.1.23&46778&1216&0&0&0&1&0&0&0&0&0&0&1&0&0&0&0&0\\ 
30&98&192.168.2.101&192.168.1.23&42034&4343&0&0&0&1&0&0&0&0&0&0&1&0&0&0&0&0\\ 
30&99&192.168.2.101&192.168.1.23&59266&6005&0&0&0&1&0&0&0&0&0&0&1&0&0&0&0&0\\ 
30&100&192.168.2.101&192.168.1.23&56146&7007&0&0&0&1&0&0&0&0&0&0&1&0&0&0&0&0\\ 
30&101&192.168.2.101&192.168.1.23&55052&8400&0&0&0&1&0&0&0&0&0&0&1&0&0&0&0&0\\ 
30&102&192.168.2.101&192.168.1.23&34450&2323&0&0&0&1&0&0&0&0&0&0&1&0&0&0&0&0\\ 
30&103&192.168.2.101&192.168.1.23&42818&89&0&0&0&1&0&0&0&0&0&0&1&0&0&0&0&0\\ 
30&104&192.168.2.101&192.168.1.23&54606&32772&0&0&0&1&0&0&0&0&0&0&1&0&0&0&0&0\\ 
30&105&192.168.2.101&192.168.1.23&50740&5003&0&0&0&1&0&0&0&0&0&0&1&0&0&0&0&0\\ 
30&106&192.168.2.101&192.168.1.23&53844&1070&0&0&0&1&0&0&0&0&0&0&1&0&0&0&0&0\\ 
30&107&192.168.2.101&192.168.1.23&58348&6792&0&0&0&1&0&0&0&0&0&0&1&0&0&0&0&0\\ 
30&108&192.168.2.101&192.168.1.23&33648&563&0&0&0&1&0&0&0&0&0&0&1&0&0&0&0&0\\ 
30&109&192.168.2.101&192.168.1.23&41820&9594&0&0&0&1&0&0&0&0&0&0&1&0&0&0&0&0\\ 
30&110&192.168.2.101&192.168.1.23&36170&4445&0&0&0&1&0&0&0&0&0&0&1&0&0&0&0&0\\ 
30&111&192.168.2.101&192.168.1.23&34630&8000&0&0&0&1&0&0&0&0&0&0&1&0&0&0&0&0\\ 
30&112&192.168.2.101&192.168.1.23&44644&2638&0&0&0&1&0&0&0&0&0&0&1&0&0&0&0&0\\ 
30&113&192.168.2.101&192.168.1.23&43806&668&0&0&0&1&0&0&0&0&0&0&1&0&0&0&0&0\\ 
30&114&192.168.2.101&192.168.1.23&40638&5405&0&0&0&1&0&0&0&0&0&0&1&0&0&0&0&0\\ 
30&115&192.168.2.101&192.168.1.23&43984&56738&0&0&0&1&0&0&0&0&0&0&1&0&0&0&0&0\\ 
30&116&192.168.2.101&192.168.1.23&38928&3000&0&0&0&1&0&0&0&0&0&0&1&0&0&0&0&0\\ 
30&117&192.168.2.101&192.168.1.23&39512&5960&0&0&0&1&0&0&0&0&0&0&1&0&0&0&0&0\\ 
30&118&192.168.2.101&192.168.1.23&39490&5225&0&0&0&1&0&0&0&0&0&0&1&0&0&0&0&0\\ 
30&119&192.168.2.101&192.168.1.23&44472&1782&0&0&0&1&0&0&0&0&0&0&1&0&0&0&0&0\\ 
30&120&192.168.2.101&192.168.1.23&33654&3995&0&0&0&1&0&0&0&0&0&0&1&0&0&0&0&0\\ 
30&121&192.168.2.101&192.168.1.23&35594&1801&0&0&0&1&0&0&0&0&0&0&1&0&0&0&0&0\\ 
30&122&192.168.2.101&192.168.1.23&53482&5915&0&0&0&1&0&0&0&0&0&0&1&0&0&0&0&0\\ 
30&123&192.168.2.101&192.168.1.23&53052&1007&0&0&0&1&0&0&0&0&0&0&1&0&0&0&0&0\\ 
30&124&192.168.2.101&192.168.1.23&57436&8500&0&0&0&1&0&0&0&0&0&0&1&0&0&0&0&0\\ 
30&125&192.168.2.101&192.168.1.23&59724&32769&0&0&0&1&0&0&0&0&0&0&1&0&0&0&0&0\\ 
30&126&192.168.2.101&192.168.1.23&52278&2161&0&0&0&1&0&0&0&0&0&0&1&0&0&0&0&0\\ 
30&127&192.168.2.101&192.168.1.23&56960&1947&0&0&0&1&0&0&0&0&0&0&1&0&0&0&0&0\\ 
30&128&192.168.2.101&192.168.1.23&43608&7676&0&0&0&1&0&0&0&0&0&0&1&0&0&0&0&0\\ 
30&129&192.168.2.101&192.168.1.23&50082&5811&0&0&0&1&0&0&0&0&0&0&1&0&0&0&0&0\\ 
30&130&192.168.2.101&192.168.1.23&34680&8651&0&0&0&1&0&0&0&0&0&0&1&0&0&0&0&0\\ 
30&131&192.168.2.101&192.168.1.23&33992&32782&0&0&0&1&0&0&0&0&0&0&1&0&0&0&0&0\\ 
30&132&192.168.2.101&192.168.1.23&36940&1105&0&0&0&1&0&0&0&0&0&0&1&0&0&0&0&0\\ 
30&133&192.168.2.101&192.168.1.23&60612&1082&0&0&0&1&0&0&0&0&0&0&1&0&0&0&0&0\\ 
30&134&192.168.2.101&192.168.1.23&34240&464&0&0&0&1&0&0&0&0&0&0&1&0&0&0&0&0\\ 
30&135&192.168.2.101&192.168.1.23&41962&2401&0&0&0&1&0&0&0&0&0&0&1&0&0&0&0&0\\ 
30&136&192.168.2.101&192.168.1.23&55924&12174&0&0&0&1&0&0&0&0&0&0&1&0&0&0&0&0\\ 
30&137&192.168.2.101&192.168.1.23&55010&6699&0&0&0&1&0&0&0&0&0&0&1&0&0&0&0&0\\ 
30&138&192.168.2.101&192.168.1.23&33252&5862&0&0&0&1&0&0&0&0&0&0&1&0&0&0&0&0\\ 
30&139&192.168.2.101&192.168.1.23&45010&1875&0&0&0&1&0&0&0&0&0&0&1&0&0&0&0&0\\ 
30&140&192.168.2.101&192.168.1.23&39806&9011&0&0&0&1&0&0&0&0&0&0&1&0&0&0&0&0\\ 
30&141&192.168.2.101&192.168.1.23&47206&2068&0&0&0&1&0&0&0&0&0&0&1&0&0&0&0&0\\ 
30&142&192.168.2.101&192.168.1.23&46444&15660&0&0&0&1&0&0&0&0&0&0&1&0&0&0&0&0\\ 
30&143&192.168.2.101&192.168.1.23&41136&25735&0&0&0&1&0&0&0&0&0&0&1&0&0&0&0&0\\ 
30&144&192.168.2.101&192.168.1.23&56684&6689&0&0&0&1&0&0&0&0&0&0&1&0&0&0&0&0\\ 
30&145&192.168.2.101&192.168.1.23&43086&5902&0&0&0&1&0&0&0&0&0&0&1&0&0&0&0&0\\ 
30&146&192.168.2.101&192.168.1.23&59668&3031&0&0&0&1&1&0&0&1&0&0&1&2&0&0&0&0\\ 
30&147&192.168.2.101&192.168.1.23&36628&1&0&0&0&1&0&0&0&0&0&0&1&0&0&0&0&0\\ 
30&148&192.168.2.101&192.168.1.23&43796&8045&0&0&0&1&0&0&0&0&0&0&1&0&0&0&0&0\\ 
30&149&192.168.2.101&192.168.1.23&33632&5001&0&0&0&1&0&0&0&0&0&0&1&0&0&0&0&0\\ 
30&150&192.168.2.101&192.168.1.23&50410&3003&0&0&0&1&0&0&0&0&0&0&1&0&0&0&0&0\\ 
30&151&192.168.2.101&192.168.1.23&50994&3211&0&0&0&1&0&0&0&0&0&0&1&0&0&0&0&0\\ 
30&152&192.168.2.101&192.168.1.23&58118&787&0&0&0&1&0&0&0&0&0&0&1&0&0&0&0&0\\ 
30&153&192.168.2.101&192.168.1.23&60882&9000&0&0&0&1&0&0&0&0&0&0&1&0&0&0&0&0\\ 
30&154&192.168.2.101&192.168.1.23&54356&10616&0&0&0&1&0&0&0&0&0&0&1&0&0&0&0&0\\ 
30&155&192.168.2.101&192.168.1.23&43420&85&0&0&0&1&0&0&0&0&0&0&1&0&0&0&0&0\\ 
30&156&192.168.2.101&192.168.1.23&37524&5221&0&0&0&1&0&0&0&0&0&0&1&0&0&0&0&0\\ 
30&157&192.168.2.101&192.168.1.23&53832&60443&0&0&0&1&0&0&0&0&0&0&1&0&0&0&0&0\\ 
30&158&192.168.2.101&192.168.1.23&43114&1056&0&0&0&1&0&0&0&0&0&0&1&0&0&0&0&0\\ 
30&159&192.168.2.101&192.168.1.23&34268&6106&0&0&0&1&0&0&0&0&0&0&1&0&0&0&0&0\\ 
30&160&192.168.2.101&192.168.1.23&35638&3878&0&0&0&1&0&0&0&0&0&0&1&0&0&0&0&0\\ 
30&161&192.168.2.101&192.168.1.23&58370&5962&0&0&0&1&0&0&0&0&0&0&1&0&0&0&0&0\\ 
30&162&192.168.2.101&192.168.1.23&36382&9200&0&0&0&1&0&0&0&0&0&0&1&0&0&0&0&0\\ 
30&163&192.168.2.101&192.168.1.23&35998&16001&0&0&0&1&0&0&0&0&0&0&1&0&0&0&0&0\\ 
30&164&192.168.2.101&192.168.1.23&55778&10012&0&0&0&1&0&0&0&0&0&0&1&0&0&0&0&0\\ 
30&165&192.168.2.101&192.168.1.23&47536&7100&0&0&0&1&0&0&0&0&0&0&1&0&0&0&0&0\\ 
30&166&192.168.2.101&192.168.1.23&36790&3914&0&0&0&1&0&0&0&0&0&0&1&0&0&0&0&0\\ 
30&167&192.168.2.101&192.168.1.23&59332&1521&0&0&0&1&0&0&0&0&0&0&1&0&0&0&0&0\\ 
30&168&192.168.2.101&192.168.1.23&40328&8010&0&0&0&1&0&0&0&0&0&0&1&0&0&0&0&0\\ 
30&169&192.168.2.101&192.168.1.23&32996&7999&0&0&0&1&0&0&0&0&0&0&1&0&0&0&0&0\\ 
30&170&192.168.2.101&192.168.1.23&43974&5730&0&0&0&1&0&0&0&0&0&0&1&0&0&0&0&0\\ 
30&171&192.168.2.101&192.168.1.23&44830&1334&0&0&0&1&0&0&0&0&0&0&1&0&0&0&0&0\\ 
30&172&192.168.2.101&192.168.1.23&46820&1461&0&0&0&1&0&0&0&0&0&0&1&0&0&0&0&0\\ 
30&173&192.168.2.101&192.168.1.23&53952&1148&0&0&0&1&0&0&0&0&0&0&1&0&0&0&0&0\\ 
30&174&192.168.2.101&192.168.1.23&59688&1002&0&0&0&1&0&0&0&0&0&0&1&0&0&0&0&0\\ 
30&175&192.168.2.101&192.168.1.23&37092&3260&0&0&0&1&0&0&0&0&0&0&1&0&0&0&0&0\\ 
30&176&192.168.2.101&192.168.1.23&39870&6667&0&0&0&1&0&0&0&0&0&0&1&0&0&0&0&0\\ 
30&177&192.168.2.101&192.168.1.23&40750&2366&0&0&0&1&0&0&0&0&0&0&1&0&0&0&0&0\\ 
30&178&192.168.2.101&192.168.1.23&48730&10025&0&0&0&1&0&0&0&0&0&0&1&0&0&0&0&0\\ 
30&179&192.168.2.101&192.168.1.23&60616&2222&0&0&0&1&0&0&0&0&0&0&1&0&0&0&0&0\\ 
30&180&192.168.2.101&192.168.1.23&34428&2000&0&0&0&1&0&0&0&0&0&0&1&0&0&0&0&0\\ 
30&181&192.168.2.101&192.168.1.23&53758&6059&0&0&0&1&0&0&0&0&0&0&1&0&0&0&0&0\\ 
30&182&192.168.2.101&192.168.1.23&51744&5998&0&0&0&1&0&0&0&0&0&0&1&0&0&0&0&0\\ 
30&183&192.168.2.101&192.168.1.23&58830&9485&0&0&0&1&0&0&0&0&0&0&1&0&0&0&0&0\\ 
30&184&192.168.2.101&192.168.1.23&42684&8011&0&0&0&1&0&0&0&0&0&0&1&0&0&0&0&0\\ 
30&185&192.168.2.101&192.168.1.23&60552&7001&0&0&0&1&0&0&0&0&0&0&1&0&0&0&0&0\\ 
30&186&192.168.2.101&192.168.1.23&48816&32768&0&0&0&1&0&0&0&0&0&0&1&0&0&0&0&0\\ 
30&187&192.168.2.101&192.168.1.23&35876&44443&0&0&0&1&0&0&0&0&0&0&1&0&0&0&0&0\\ 
30&188&192.168.2.101&192.168.1.23&46642&8383&0&0&0&1&0&0&0&0&0&0&1&0&0&0&0&0\\ 
30&189&192.168.2.101&192.168.1.23&56420&3971&0&0&0&1&0&0&0&0&0&0&1&0&0&0&0&0\\ 
30&190&192.168.2.101&192.168.1.23&55790&1863&0&0&0&1&0&0&0&0&0&0&1&0&0&0&0&0\\ 
30&191&192.168.2.101&192.168.1.23&59460&10000&0&0&0&1&0&0&0&0&0&0&1&0&0&0&0&0\\ 
30&192&192.168.2.101&192.168.1.23&33940&497&0&0&0&1&0&0&0&0&0&0&1&0&0&0&0&0\\ 
30&193&192.168.2.101&192.168.1.23&58060&65000&0&0&0&1&0&0&0&0&0&0&1&0&0&0&0&0\\ 
30&194&192.168.2.101&192.168.1.23&56514&2967&0&0&0&1&0&0&0&0&0&0&1&0&0&0&0&0\\ 
30&195&192.168.2.101&192.168.1.23&56878&2065&0&0&0&1&0&0&0&0&0&0&1&0&0&0&0&0\\ 
30&196&192.168.2.101&192.168.1.23&42966&17&0&0&0&1&0&0&0&0&0&0&1&0&0&0&0&0\\ 
30&197&192.168.2.101&192.168.1.23&48336&1213&0&0&0&1&0&0&0&0&0&0&1&0&0&0&0&0\\ 
30&198&192.168.2.101&192.168.1.23&46860&3370&0&0&0&1&0&0&0&0&0&0&1&0&0&0&0&0\\ 
30&199&192.168.2.101&192.168.1.23&60786&1862&0&0&0&1&0&0&0&0&0&0&1&0&0&0&0&0\\ 
30&200&192.168.2.101&192.168.1.23&49604&1087&0&0&0&1&0&0&0&0&0&0&1&0&0&0&0&0\\ 
30&201&192.168.2.101&192.168.1.23&47444&9943&0&0&0&1&0&0&0&0&0&0&1&0&0&0&0&0\\ 
30&202&192.168.2.101&192.168.1.23&41062&9071&0&0&0&1&0&0&0&0&0&0&1&0&0&0&0&0\\ 
30&203&192.168.2.101&192.168.1.23&57692&1524&0&0&0&1&0&0&0&0&0&0&1&0&0&0&0&0\\ 
30&204&192.168.2.101&192.168.1.23&51254&3372&0&0&0&1&0&0&0&0&0&0&1&0&0&0&0&0\\ 
30&205&192.168.2.101&192.168.1.23&40400&2013&0&0&0&1&0&0&0&0&0&0&1&0&0&0&0&0\\ 
30&206&192.168.2.101&192.168.1.23&35632&617&0&0&0&1&0&0&0&0&0&0&1&0&0&0&0&0\\ 
30&207&192.168.2.101&192.168.1.23&37534&3986&0&0&0&1&0&0&0&0&0&0&1&0&0&0&0&0\\ 
30&208&192.168.2.101&192.168.1.23&48082&16992&0&0&0&1&0&0&0&0&0&0&1&0&0&0&0&0\\ 
30&209&192.168.2.101&192.168.1.23&56500&32776&0&0&0&1&0&0&0&0&0&0&1&0&0&0&0&0\\ 
30&210&192.168.2.101&192.168.1.23&57094&687&0&0&0&1&0&0&0&0&0&0&1&0&0&0&0&0\\ 
30&211&192.168.2.101&192.168.1.23&55748&8088&0&0&0&1&0&0&0&0&0&0&1&0&0&0&0&0\\ 
30&212&192.168.2.101&192.168.1.23&36476&1187&0&0&0&1&0&0&0&0&0&0&1&0&0&0&0&0\\ 
30&213&192.168.2.101&192.168.1.23&44850&50389&0&0&0&1&0&0&0&0&0&0&1&0&0&0&0&0\\ 
30&214&192.168.2.101&192.168.1.23&47664&2033&0&0&0&1&0&0&0&0&0&0&1&0&0&0&0&0\\ 
30&215&192.168.2.101&192.168.1.23&49502&8008&0&0&0&1&0&0&0&0&0&0&1&0&0&0&0&0\\ 
30&216&192.168.2.101&192.168.1.23&39060&2717&0&0&0&1&0&0&0&0&0&0&1&0&0&0&0&0\\ 
30&217&192.168.2.101&192.168.1.23&55040&1099&0&0&0&1&0&0&0&0&0&0&1&0&0&0&0&0\\ 
30&218&192.168.2.101&192.168.1.23&59992&15002&0&0&0&1&0&0&0&0&0&0&1&0&0&0&0&0\\ 
30&219&192.168.2.101&192.168.1.23&54110&631&0&0&0&1&0&0&0&0&0&0&1&0&0&0&0&0\\ 
30&220&192.168.2.101&192.168.1.23&59406&1123&0&0&0&1&0&0&0&0&0&0&1&0&0&0&0&0\\ 
30&221&192.168.2.101&192.168.1.23&44746&45100&0&0&0&1&0&0&0&0&0&0&1&0&0&0&0&0\\ 
30&222&192.168.2.101&192.168.1.23&39362&13722&0&0&0&1&0&0&0&0&0&0&1&0&0&0&0&0\\ 
30&223&192.168.2.101&192.168.1.23&55244&20828&0&0&0&1&0&0&0&0&0&0&1&0&0&0&0&0\\ 
30&224&192.168.2.101&192.168.1.23&37130&144&0&0&0&1&0&0&0&0&0&0&1&0&0&0&0&0\\ 
30&225&192.168.2.101&192.168.1.23&46010&254&0&0&0&1&0&0&0&0&0&0&1&0&0&0&0&0\\ 
30&226&192.168.2.101&192.168.1.23&56264&6129&0&0&0&1&0&0&0&0&0&0&1&0&0&0&0&0\\ 
30&227&192.168.2.101&192.168.1.23&35034&3300&0&0&0&1&0&0&0&0&0&0&1&0&0&0&0&0\\ 
30&228&192.168.2.101&192.168.1.23&52552&222&0&0&0&1&0&0&0&0&0&0&1&0&0&0&0&0\\ 
30&229&192.168.2.101&192.168.1.23&59516&19842&0&0&0&1&0&0&0&0&0&0&1&0&0&0&0&0\\ 
30&230&192.168.2.101&192.168.1.23&33674&2008&0&0&0&1&0&0&0&0&0&0&1&0&0&0&0&0\\ 
30&231&192.168.2.101&192.168.1.23&46566&10628&0&0&0&1&0&0&0&0&0&0&1&0&0&0&0&0\\ 
30&232&192.168.2.101&192.168.1.23&56158&9090&0&0&0&1&0&0&0&0&0&0&1&0&0&0&0&0\\ 
30&233&192.168.2.101&192.168.1.23&50692&901&0&0&0&1&0&0&0&0&0&0&1&0&0&0&0&0\\ 
30&234&192.168.2.101&192.168.1.23&44830&3871&0&0&0&1&0&0&0&0&0&0&1&0&0&0&0&0\\ 
30&235&192.168.2.101&192.168.1.23&46678&667&0&0&0&1&0&0&0&0&0&0&1&0&0&0&0&0\\ 
30&236&192.168.2.101&192.168.1.23&53156&1059&0&0&0&1&0&0&0&0&0&0&1&0&0&0&0&0\\ 
30&237&192.168.2.101&192.168.1.23&58860&1093&0&0&0&1&0&0&0&0&0&0&1&0&0&0&0&0\\ 
30&238&192.168.2.101&192.168.1.23&40648&4&0&0&0&1&0&0&0&0&0&0&1&0&0&0&0&0\\ 
30&239&192.168.2.101&192.168.1.23&38794&6646&0&0&0&1&0&0&0&0&0&0&1&0&0&0&0&0\\ 
30&240&192.168.2.101&192.168.1.23&44172&1106&0&0&0&1&0&0&0&0&0&0&1&0&0&0&0&0\\ 
30&241&192.168.2.101&192.168.1.23&52800&2021&0&0&0&1&0&0&0&0&0&0&1&0&0&0&0&0\\ 
30&242&192.168.2.101&192.168.1.23&49276&55056&0&0&0&1&0&0&0&0&0&0&1&0&0&0&0&0\\ 
30&243&192.168.2.101&192.168.1.23&53720&8087&0&0&0&1&0&0&0&0&0&0&1&0&0&0&0&0\\ 
30&244&192.168.2.101&192.168.1.23&44962&1236&0&0&0&1&0&0&0&0&0&0&1&0&0&0&0&0\\ 
30&245&192.168.2.101&192.168.1.23&37392&2601&0&0&0&1&0&0&0&0&0&0&1&0&0&0&0&0\\ 
30&246&192.168.2.101&192.168.1.23&50540&1073&0&0&0&1&0&0&0&0&0&0&1&0&0&0&0&0\\ 
30&247&192.168.2.101&192.168.1.23&42480&2301&0&0&0&1&0&0&0&0&0&0&1&0&0&0&0&0\\ 
30&248&192.168.2.101&192.168.1.23&37826&2869&0&0&0&1&0&0&0&0&0&0&1&0&0&0&0&0\\ 
30&249&192.168.2.101&192.168.1.23&59568&9998&0&0&0&1&0&0&0&0&0&0&1&0&0&0&0&0\\ 
30&250&192.168.2.101&192.168.1.23&51078&301&0&0&0&1&0&0&0&0&0&0&1&0&0&0&0&0\\ 
30&251&192.168.2.101&192.168.1.23&55032&1198&0&0&0&1&0&0&0&0&0&0&1&0&0&0&0&0\\ 
30&252&192.168.2.101&192.168.1.23&37952&1042&0&0&0&1&0&0&0&0&0&0&1&0&0&0&0&0\\ 
30&253&192.168.2.101&192.168.1.23&35792&1130&0&0&0&1&0&0&0&0&0&0&1&0&0&0&0&0\\ 
30&254&192.168.2.101&192.168.1.23&34696&2383&0&0&0&1&0&0&0&0&0&0&1&0&0&0&0&0\\ 
30&255&192.168.2.101&192.168.1.23&59176&42&0&0&0&1&0&0&0&0&0&0&1&0&0&0&0&0\\ 
30&256&192.168.2.101&192.168.1.23&57940&880&0&0&0&1&0&0&0&0&0&0&1&0&0&0&0&0\\ 
30&257&192.168.2.101&192.168.1.23&48724&1840&0&0&0&1&0&0&0&0&0&0&0&0&0&0&0&0\\ 
30&258&192.168.2.101&192.168.1.23&54080&514&0&0&0&1&0&0&0&0&0&0&0&0&0&0&0&0\\ 
30&259&192.168.2.101&192.168.1.23&38328&5560&0&0&0&1&0&0&0&0&0&0&0&0&0&0&0&0\\ 
30&260&192.168.2.101&192.168.1.23&58970&2998&0&0&0&1&0&0&0&0&0&0&0&0&0&0&0&0\\ 
30&261&192.168.2.101&192.168.1.23&39536&9877&0&0&0&1&0&0&0&0&0&0&0&0&0&0&0&0\\ 
30&262&192.168.2.101&192.168.1.23&38102&49160&0&0&0&1&0&0&0&0&0&0&0&0&0&0&0&0\\ 
30&263&192.168.2.101&192.168.1.23&50724&8089&0&0&0&1&0&0&0&0&0&0&0&0&0&0&0&0\\ 
30&264&192.168.2.101&192.168.1.23&38968&389&0&0&0&1&0&0&0&0&0&0&0&0&0&0&0&0\\ 
30&265&192.168.2.101&192.168.1.23&56816&10024&0&0&0&1&0&0&0&0&0&0&0&0&0&0&0&0\\ 
30&266&192.168.2.101&192.168.1.23&53550&1077&0&0&0&1&0&0&0&0&0&0&0&0&0&0&0&0\\ 
30&267&192.168.2.101&192.168.1.23&36576&32785&0&0&0&1&0&0&0&0&0&0&0&0&0&0&0&0\\ 
30&268&192.168.2.101&192.168.1.23&38984&55555&0&0&0&1&0&0&0&0&0&0&0&0&0&0&0&0\\ 
30&269&192.168.2.101&192.168.1.23&48034&33354&0&0&0&1&0&0&0&0&0&0&0&0&0&0&0&0\\ 
30&270&192.168.2.101&192.168.1.23&46832&49155&0&0&0&1&0&0&0&0&0&0&0&0&0&0&0&0\\ 
30&271&192.168.2.101&192.168.1.23&43758&49167&0&0&0&1&0&0&0&0&0&0&0&0&0&0&0&0\\ 
30&272&192.168.2.101&192.168.1.23&51154&8086&0&0&0&1&0&0&0&0&0&0&0&0&0&0&0&0\\ 
30&273&192.168.2.101&192.168.1.23&34638&1163&0&0&0&1&0&0&0&0&0&0&0&0&0&0&0&0\\ 
30&274&192.168.2.101&192.168.1.23&56992&5050&0&0&0&1&0&0&0&0&0&0&0&0&0&0&0&0\\ 
30&275&192.168.2.101&192.168.1.23&44296&2107&0&0&0&1&0&0&0&0&0&0&0&0&0&0&0&0\\ 
30&276&192.168.2.101&192.168.1.23&51832&8031&0&0&0&1&0&0&0&0&0&0&0&0&0&0&0&0\\ 
30&277&192.168.2.101&192.168.1.23&43538&2043&0&0&0&1&0&0&0&0&0&0&0&0&0&0&0&0\\ 
30&278&192.168.2.101&192.168.1.23&53398&1083&0&0&0&1&0&0&0&0&0&0&0&0&0&0&0&0\\ 
30&279&192.168.2.101&192.168.1.23&44506&4111&0&0&0&1&0&0&0&0&0&0&0&0&0&0&0&0\\ 
30&280&192.168.2.101&192.168.1.23&50694&6001&0&0&0&1&0&0&0&0&0&0&0&0&0&0&0&0\\ 
30&281&192.168.2.101&192.168.1.23&56770&32&0&0&0&1&0&0&0&0&0&0&0&0&0&0&0&0\\ 
30&282&192.168.2.101&192.168.1.23&37884&2909&0&0&0&1&0&0&0&0&0&0&0&0&0&0&0&0\\ 
30&283&192.168.2.101&192.168.1.23&38272&16080&0&0&0&1&0&0&0&0&0&0&0&0&0&0&0&0\\ 
30&284&192.168.2.101&192.168.1.23&34956&52869&0&0&0&1&0&0&0&0&0&0&0&0&0&0&0&0\\ 
30&285&192.168.2.101&192.168.1.23&48780&1840&0&0&0&1&0&0&0&0&0&0&0&0&0&0&0&0\\ 
30&286&192.168.2.101&192.168.1.23&54136&514&0&0&0&1&0&0&0&0&0&0&0&0&0&0&0&0\\ 
30&287&192.168.2.101&192.168.1.23&34962&52869&0&0&0&1&0&0&0&0&0&0&0&0&0&0&0&0\\ 
30&288&192.168.2.101&192.168.1.23&38282&16080&0&0&0&1&0&0&0&0&0&0&0&0&0&0&0&0\\ 
30&289&192.168.2.101&192.168.1.23&37898&2909&0&0&0&1&0&0&0&0&0&0&0&0&0&0&0&0\\ 
30&290&192.168.2.101&192.168.1.23&56788&32&0&0&0&1&0&0&0&0&0&0&0&0&0&0&0&0\\ 
30&291&192.168.2.101&192.168.1.23&50716&6001&0&0&0&1&0&0&0&0&0&0&0&0&0&0&0&0\\ 
30&292&192.168.2.101&192.168.1.23&44532&4111&0&0&0&1&0&0&0&0&0&0&0&0&0&0&0&0\\ 
30&293&192.168.2.101&192.168.1.23&53428&1083&0&0&0&1&0&0&0&0&0&0&0&0&0&0&0&0\\ 
30&294&192.168.2.101&192.168.1.23&43572&2043&0&0&0&1&0&0&0&0&0&0&0&0&0&0&0&0\\ 
30&295&192.168.2.101&192.168.1.23&51870&8031&0&0&0&1&0&0&0&0&0&0&0&0&0&0&0&0\\ 
30&296&192.168.2.101&192.168.1.23&44338&2107&0&0&0&1&0&0&0&0&0&0&0&0&0&0&0&0\\ 
30&297&192.168.2.101&192.168.1.23&57038&5050&0&0&0&1&0&0&0&0&0&0&0&0&0&0&0&0\\ 
30&298&192.168.2.101&192.168.1.23&34688&1163&0&0&0&1&0&0&0&0&0&0&0&0&0&0&0&0\\ 
30&299&192.168.2.101&192.168.1.23&51208&8086&0&0&0&1&0&0&0&0&0&0&0&0&0&0&0&0\\ 
30&300&192.168.2.101&192.168.1.23&43816&49167&0&0&0&1&0&0&0&0&0&0&0&0&0&0&0&0\\ 
30&301&192.168.2.101&192.168.1.23&46894&49155&0&0&0&1&0&0&0&0&0&0&0&0&0&0&0&0\\ 
30&302&192.168.2.101&192.168.1.23&48100&33354&0&0&0&1&0&0&0&0&0&0&0&0&0&0&0&0\\ 
30&303&192.168.2.101&192.168.1.23&39054&55555&0&0&0&1&0&0&0&0&0&0&0&0&0&0&0&0\\ 
30&304&192.168.2.101&192.168.1.23&36650&32785&0&0&0&1&0&0&0&0&0&0&0&0&0&0&0&0\\ 
30&305&192.168.2.101&192.168.1.23&53628&1077&0&0&0&1&0&0&0&0&0&0&0&0&0&0&0&0\\ 
30&306&192.168.2.101&192.168.1.23&56898&10024&0&0&0&1&0&0&0&0&0&0&0&0&0&0&0&0\\ 
30&307&192.168.2.101&192.168.1.23&39054&389&0&0&0&1&0&0&0&0&0&0&0&0&0&0&0&0\\ 
30&308&192.168.2.101&192.168.1.23&50814&8089&0&0&0&1&0&0&0&0&0&0&0&0&0&0&0&0\\ 
30&309&192.168.2.101&192.168.1.23&38196&49160&0&0&0&1&0&0&0&0&0&0&0&0&0&0&0&0\\ 
30&310&192.168.2.101&192.168.1.23&39634&9877&0&0&0&1&0&0&0&0&0&0&0&0&0&0&0&0\\ 
30&311&192.168.2.101&192.168.1.23&59072&2998&0&0&0&1&0&0&0&0&0&0&0&0&0&0&0&0\\ 
30&312&192.168.2.101&192.168.1.23&38434&5560&0&0&0&1&0&0&0&0&0&0&0&0&0&0&0&0\\ 
30&313&192.168.2.101&192.168.1.23&48836&1840&0&0&0&1&0&0&0&0&0&0&0&0&0&0&0&0\\ 
30&314&192.168.2.101&192.168.1.23&54192&514&0&0&0&1&0&0&0&0&0&0&0&0&0&0&0&0\\ 
30&315&192.168.2.101&192.168.1.23&35018&52869&0&0&0&1&0&0&0&0&0&0&0&0&0&0&0&0\\ 
30&316&192.168.2.101&192.168.1.23&37952&2909&0&0&0&1&0&0&0&0&0&0&0&0&0&0&0&0\\ 
30&317&192.168.2.101&192.168.1.23&38340&16080&0&0&0&1&0&0&0&0&0&0&0&0&0&0&0&0\\ 
30&318&192.168.2.101&192.168.1.23&53478&1083&0&0&0&1&0&0&0&0&0&0&0&0&0&0&0&0\\ 
30&319&192.168.2.101&192.168.1.23&44586&4111&0&0&0&1&0&0&0&0&0&0&0&0&0&0&0&0\\ 
30&320&192.168.2.101&192.168.1.23&50774&6001&0&0&0&1&0&0&0&0&0&0&0&0&0&0&0&0\\ 
30&321&192.168.2.101&192.168.1.23&56850&32&0&0&0&1&0&0&0&0&0&0&0&0&0&0&0&0\\ 
30&322&192.168.2.101&192.168.1.23&43628&2043&0&0&0&1&0&0&0&0&0&0&0&0&0&0&0&0\\ 
30&323&192.168.2.101&192.168.1.23&51926&8031&0&0&0&1&0&0&0&0&0&0&0&0&0&0&0&0\\ 
30&324&192.168.2.101&192.168.1.23&44394&2107&0&0&0&1&0&0&0&0&0&0&0&0&0&0&0&0\\ 
30&325&192.168.2.101&192.168.1.23&34742&1163&0&0&0&1&0&0&0&0&0&0&0&0&0&0&0&0\\ 
30&326&192.168.2.101&192.168.1.23&57096&5050&0&0&0&1&0&0&0&0&0&0&0&0&0&0&0&0\\ 
30&327&192.168.2.101&192.168.1.23&48150&33354&0&0&0&1&0&0&0&0&0&0&0&0&0&0&0&0\\ 
30&328&192.168.2.101&192.168.1.23&46948&49155&0&0&0&1&0&0&0&0&0&0&0&0&0&0&0&0\\ 
30&329&192.168.2.101&192.168.1.23&43874&49167&0&0&0&1&0&0&0&0&0&0&0&0&0&0&0&0\\ 
30&330&192.168.2.101&192.168.1.23&51270&8086&0&0&0&1&0&0&0&0&0&0&0&0&0&0&0&0\\ 
30&331&192.168.2.101&192.168.1.23&50860&8089&0&0&0&1&0&0&0&0&0&0&0&0&0&0&0&0\\ 
30&332&192.168.2.101&192.168.1.23&39104&389&0&0&0&1&0&0&0&0&0&0&0&0&0&0&0&0\\ 
30&333&192.168.2.101&192.168.1.23&56952&10024&0&0&0&1&0&0&0&0&0&0&0&0&0&0&0&0\\ 
30&334&192.168.2.101&192.168.1.23&53686&1077&0&0&0&1&0&0&0&0&0&0&0&0&0&0&0&0\\ 
30&335&192.168.2.101&192.168.1.23&36712&32785&0&0&0&1&0&0&0&0&0&0&0&0&0&0&0&0\\ 
30&336&192.168.2.101&192.168.1.23&39120&55555&0&0&0&1&0&0&0&0&0&0&0&0&0&0&0&0\\ 
30&337&192.168.2.101&192.168.1.23&38484&5560&0&0&0&1&0&0&0&0&0&0&0&0&0&0&0&0\\ 
30&338&192.168.2.101&192.168.1.23&59126&2998&0&0&0&1&0&0&0&0&0&0&0&0&0&0&0&0\\ 
30&339&192.168.2.101&192.168.1.23&39692&9877&0&0&0&1&0&0&0&0&0&0&0&0&0&0&0&0\\ 
30&340&192.168.2.101&192.168.1.23&38258&49160&0&0&0&1&0&0&0&0&0&0&0&0&0&0&0&0\\ 
30&341&192.168.2.101&192.168.1.23&38002&2909&0&0&0&1&0&0&0&0&0&0&0&0&0&0&0&0\\ 
30&342&192.168.2.101&192.168.1.23&35072&52869&0&0&0&1&0&0&0&0&0&0&0&0&0&0&0&0\\ 
30&343&192.168.2.101&192.168.1.23&54250&514&0&0&0&2&0&0&0&0&0&0&0&0&0&0&0&0\\ 
30&344&192.168.2.101&192.168.1.23&48898&1840&0&0&0&2&0&0&0&0&0&0&0&0&0&0&0&0\\ 
30&345&192.168.2.101&192.168.1.23&44436&2107&0&0&0&2&0&0&0&0&0&0&0&0&0&0&0&0\\ 
30&346&192.168.2.101&192.168.1.23&51972&8031&0&0&0&2&0&0&0&0&0&0&0&0&0&0&0&0\\ 
30&347&192.168.2.101&192.168.1.23&43678&2043&0&0&0&2&0&0&0&0&0&0&0&0&0&0&0&0\\ 
30&348&192.168.2.101&192.168.1.23&56904&32&0&0&0&2&0&0&0&0&0&0&0&0&0&0&0&0\\ 
30&349&192.168.2.101&192.168.1.23&50832&6001&0&0&0&2&0&0&0&0&0&0&0&0&0&0&0&0\\ 
30&350&192.168.2.101&192.168.1.23&44648&4111&0&0&0&2&0&0&0&0&0&0&0&0&0&0&0&0\\ 
30&351&192.168.2.101&192.168.1.23&53544&1083&0&0&0&2&0&0&0&0&0&0&0&0&0&0&0&0\\ 
30&352&192.168.2.101&192.168.1.23&38410&16080&0&0&0&2&0&0&0&0&0&0&0&0&0&0&0&0\\ 
30&353&192.168.2.101&192.168.1.23&39146&389&0&0&0&2&0&0&0&0&0&0&0&0&0&0&0&0\\ 
30&354&192.168.2.101&192.168.1.23&50906&8089&0&0&0&2&0&0&0&0&0&0&0&0&0&0&0&0\\ 
30&355&192.168.2.101&192.168.1.23&51320&8086&0&0&0&2&0&0&0&0&0&0&0&0&0&0&0&0\\ 
30&356&192.168.2.101&192.168.1.23&43928&49167&0&0&0&2&0&0&0&0&0&0&0&0&0&0&0&0\\ 
30&357&192.168.2.101&192.168.1.23&47006&49155&0&0&0&2&0&0&0&0&0&0&0&0&0&0&0&0\\ 
30&358&192.168.2.101&192.168.1.23&48212&33354&0&0&0&2&0&0&0&0&0&0&0&0&0&0&0&0\\ 
30&359&192.168.2.101&192.168.1.23&57162&5050&0&0&0&2&0&0&0&0&0&0&0&0&0&0&0&0\\ 
30&360&192.168.2.101&192.168.1.23&34812&1163&0&0&0&2&0&0&0&0&0&0&0&0&0&0&0&0\\ 
30&361&192.168.2.101&192.168.1.23&38300&49160&0&0&0&2&0&0&0&0&0&0&0&0&0&0&0&0\\ 
30&362&192.168.2.101&192.168.1.23&39738&9877&0&0&0&2&0&0&0&0&0&0&0&0&0&0&0&0\\ 
30&363&192.168.2.101&192.168.1.23&59176&2998&0&0&0&2&0&0&0&0&0&0&0&0&0&0&0&0\\ 
30&364&192.168.2.101&192.168.1.23&38538&5560&0&0&0&2&0&0&0&0&0&0&0&0&0&0&0&0\\ 
30&365&192.168.2.101&192.168.1.23&39178&55555&0&0&0&2&0&0&0&0&0&0&0&0&0&0&0&0\\ 
30&366&192.168.2.101&192.168.1.23&36774&32785&0&0&0&2&0&0&0&0&0&0&0&0&0&0&0&0\\ 
30&367&192.168.2.101&192.168.1.23&53752&1077&0&0&0&2&0&0&0&0&0&0&0&0&0&0&0&0\\ 
30&368&192.168.2.101&192.168.1.23&57022&10024&0&0&0&2&0&0&0&0&0&0&0&0&0&0&0&0\\ 
30&369&192.168.2.101&192.168.1.23&57024&10024&0&0&0&1&0&0&0&0&0&0&0&0&0&0&0&0\\ 
30&370&192.168.2.101&192.168.1.23&53758&1077&0&0&0&1&0&0&0&0&0&0&0&0&0&0&0&0\\ 
30&371&192.168.2.101&192.168.1.23&36784&32785&0&0&0&1&0&0&0&0&0&0&0&0&0&0&0&0\\ 
30&372&192.168.2.101&192.168.1.23&39192&55555&0&0&0&1&0&0&0&0&0&0&0&0&0&0&0&0\\ 
30&373&192.168.2.101&192.168.1.23&38556&5560&0&0&0&1&0&0&0&0&0&0&0&0&0&0&0&0\\ 
30&374&192.168.2.101&192.168.1.23&59198&2998&0&0&0&1&0&0&0&0&0&0&0&0&0&0&0&0\\ 
30&375&192.168.2.101&192.168.1.23&39764&9877&0&0&0&1&0&0&0&0&0&0&0&0&0&0&0&0\\ 
30&376&192.168.2.101&192.168.1.23&38330&49160&0&0&0&1&0&0&0&0&0&0&0&0&0&0&0&0\\ 
30&377&192.168.2.101&192.168.1.23&34846&1163&0&0&0&1&0&0&0&0&0&0&0&0&0&0&0&0\\ 
30&378&192.168.2.101&192.168.1.23&57200&5050&0&0&0&1&0&0&0&0&0&0&0&0&0&0&0&0\\ 
30&379&192.168.2.101&192.168.1.23&48254&33354&0&0&0&1&0&0&0&0&0&0&0&0&0&0&0&0\\ 
30&380&192.168.2.101&192.168.1.23&47052&49155&0&0&0&1&0&0&0&0&0&0&0&0&0&0&0&0\\ 
30&381&192.168.2.101&192.168.1.23&43978&49167&0&0&0&1&0&0&0&0&0&0&0&0&0&0&0&0\\ 
30&382&192.168.2.101&192.168.1.23&51374&8086&0&0&0&1&0&0&0&0&0&0&0&0&0&0&0&0\\ 
30&383&192.168.2.101&192.168.1.23&50964&8089&0&0&0&1&0&0&0&0&0&0&0&0&0&0&0&0\\ 
30&384&192.168.2.101&192.168.1.23&39208&389&0&0&0&1&0&0&0&0&0&0&0&0&0&0&0&0\\ 
30&385&192.168.2.101&192.168.1.23&38476&16080&0&0&0&1&0&0&0&0&0&0&0&0&0&0&0&0\\ 
30&386&192.168.2.101&192.168.1.23&53614&1083&0&0&0&1&0&0&0&0&0&0&0&0&0&0&0&0\\ 
30&387&192.168.2.101&192.168.1.23&44722&4111&0&0&0&1&0&0&0&0&0&0&0&0&0&0&0&0\\ 
30&388&192.168.2.101&192.168.1.23&50910&6001&0&0&0&1&0&0&0&0&0&0&0&0&0&0&0&0\\ 
30&389&192.168.2.101&192.168.1.23&56986&32&0&0&0&1&0&0&0&0&0&0&0&0&0&0&0&0\\ 
30&390&192.168.2.101&192.168.1.23&43764&2043&0&0&0&1&0&0&0&0&0&0&0&0&0&0&0&0\\ 
30&391&192.168.2.101&192.168.1.23&52062&8031&0&0&0&1&0&0&0&0&0&0&0&0&0&0&0&0\\ 
30&392&192.168.2.101&192.168.1.23&44530&2107&0&0&0&1&0&0&0&0&0&0&0&0&0&0&0&0\\ 
30&393&192.168.2.101&192.168.1.23&48996&1840&0&0&0&1&0&0&0&0&0&0&0&0&0&0&0&0\\ 
30&394&192.168.2.101&192.168.1.23&54352&514&0&0&0&1&0&0&0&0&0&0&0&0&0&0&0&0\\ 
30&395&192.168.2.101&192.168.1.23&35178&52869&0&0&0&1&0&0&0&0&0&0&0&0&0&0&0&0\\ 
30&396&192.168.2.101&192.168.1.23&38112&2909&0&0&0&1&0&0&0&0&0&0&0&0&0&0&0&0\\ 
30&397&192.168.2.101&192.168.1.23&37168&135&0&0&0&1&0&0&0&0&0&0&0&0&0&0&0&0\\ 
30&398&192.168.2.101&192.168.1.23&38330&4279&0&0&0&1&0&0&0&0&0&0&0&0&0&0&0&0\\ 
30&399&192.168.2.101&192.168.1.23&49672&1310&0&0&0&1&0&0&0&0&0&0&0&0&0&0&0&0\\ 
30&400&192.168.2.101&192.168.1.23&46772&2046&0&0&0&1&0&0&0&0&0&0&0&0&0&0&0&0\\ 
30&401&192.168.2.101&192.168.1.23&41418&2608&0&0&0&1&0&0&0&0&0&0&0&0&0&0&0&0\\ 
30&402&192.168.2.101&192.168.1.23&50414&1032&0&0&0&1&0&0&0&0&0&0&0&0&0&0&0&0\\ 
30&403&192.168.2.101&192.168.1.23&40114&1594&0&0&0&1&0&0&0&0&0&0&0&0&0&0&0&0\\ 
30&404&192.168.2.101&192.168.1.23&55354&2001&0&0&0&1&0&0&0&0&0&0&0&0&0&0&0&0\\ 
30&405&192.168.2.101&192.168.1.23&43288&3301&0&0&0&1&0&0&0&0&0&0&0&0&0&0&0&0\\ 
30&406&192.168.2.101&192.168.1.23&49396&81&0&0&0&1&0&0&0&0&0&0&0&0&0&0&0&0\\ 
30&407&192.168.2.101&192.168.1.23&59606&15000&0&0&0&1&0&0&0&0&0&0&0&0&0&0&0&0\\ 
30&408&192.168.2.101&192.168.1.23&60256&2288&0&0&0&1&0&0&0&0&0&0&0&0&0&0&0&0\\ 
30&409&192.168.2.101&192.168.1.23&35942&1322&0&0&0&1&0&0&0&0&0&0&0&0&0&0&0&0\\ 
30&410&192.168.2.101&192.168.1.23&38564&1089&0&0&0&1&0&0&0&0&0&0&0&0&0&0&0&0\\ 
30&411&192.168.2.101&192.168.1.23&34526&1433&0&0&0&1&0&0&0&0&0&0&0&0&0&0&0&0\\ 
30&412&192.168.2.101&192.168.1.23&50838&5950&0&0&0&1&0&0&0&0&0&0&0&0&0&0&0&0\\ 
30&413&192.168.2.101&192.168.1.23&43886&26&0&0&0&1&0&0&0&0&0&0&0&0&0&0&0&0\\ 
30&414&192.168.2.101&192.168.1.23&58510&9040&0&0&0&1&0&0&0&0&0&0&0&0&0&0&0&0\\ 
30&415&192.168.2.101&192.168.1.23&52990&100&0&0&0&1&0&0&0&0&0&0&0&0&0&0&0&0\\ 
30&416&192.168.2.101&192.168.1.23&53208&1169&0&0&0&1&0&0&0&0&0&0&0&0&0&0&0&0\\ 
30&417&192.168.2.101&192.168.1.23&37804&3801&0&0&0&1&0&0&0&0&0&0&0&0&0&0&0&0\\ 
30&418&192.168.2.101&192.168.1.23&53210&1533&0&0&0&1&0&0&0&0&0&0&0&0&0&0&0&0\\ 
30&419&192.168.2.101&192.168.1.23&43532&1050&0&0&0&1&0&0&0&0&0&0&0&0&0&0&0&0\\ 
30&420&192.168.2.101&192.168.1.23&45680&6969&0&0&0&1&0&0&0&0&0&0&0&0&0&0&0&0\\ 
30&421&192.168.2.101&192.168.1.23&51050&14442&0&0&0&1&0&0&0&0&0&0&0&0&0&0&0&0\\ 
30&422&192.168.2.101&192.168.1.23&41920&50800&0&0&0&1&0&0&0&0&0&0&0&0&0&0&0&0\\ 
30&423&192.168.2.101&192.168.1.23&43890&6788&0&0&0&1&0&0&0&0&0&0&0&0&0&0&0&0\\ 
30&424&192.168.2.101&192.168.1.23&32824&6346&0&0&0&1&0&0&0&0&0&0&0&0&0&0&0&0\\ 
30&425&192.168.2.101&192.168.1.23&32826&6346&0&0&0&1&0&0&0&0&0&0&1&0&0&0&0&0\\ 
30&426&192.168.2.101&192.168.1.23&43896&6788&0&0&0&1&0&0&0&0&0&0&1&0&0&0&0&0\\ 
30&427&192.168.2.101&192.168.1.23&41930&50800&0&0&0&1&0&0&0&0&0&0&1&0&0&0&0&0\\ 
30&428&192.168.2.101&192.168.1.23&51064&14442&0&0&0&1&0&0&0&0&0&0&1&0&0&0&0&0\\ 
30&429&192.168.2.101&192.168.1.23&45698&6969&0&0&0&1&0&0&0&0&0&0&1&0&0&0&0&0\\ 
30&430&192.168.2.101&192.168.1.23&43554&1050&0&0&0&1&0&0&0&0&0&0&1&0&0&0&0&0\\ 
30&431&192.168.2.101&192.168.1.23&53236&1533&0&0&0&1&0&0&0&0&0&0&1&0&0&0&0&0\\ 
30&432&192.168.2.101&192.168.1.23&37834&3801&0&0&0&1&0&0&0&0&0&0&1&0&0&0&0&0\\ 
30&433&192.168.2.101&192.168.1.23&53242&1169&0&0&0&1&0&0&0&0&0&0&1&0&0&0&0&0\\ 
30&434&192.168.2.101&192.168.1.23&53028&100&0&0&0&1&0&0&0&0&0&0&1&0&0&0&0&0\\ 
30&435&192.168.2.101&192.168.1.23&58552&9040&0&0&0&1&0&0&0&0&0&0&1&0&0&0&0&0\\ 
30&436&192.168.2.101&192.168.1.23&43932&26&0&0&0&1&0&0&0&0&0&0&1&0&0&0&0&0\\ 
30&437&192.168.2.101&192.168.1.23&50888&5950&0&0&0&1&0&0&0&0&0&0&1&0&0&0&0&0\\ 
30&438&192.168.2.101&192.168.1.23&34580&1433&0&0&0&1&0&0&0&0&0&0&1&0&0&0&0&0\\ 
30&439&192.168.2.101&192.168.1.23&38622&1089&0&0&0&1&0&0&0&0&0&0&1&0&0&0&0&0\\ 
30&440&192.168.2.101&192.168.1.23&36004&1322&0&0&0&1&0&0&0&0&0&0&1&0&0&0&0&0\\ 
30&441&192.168.2.101&192.168.1.23&60322&2288&0&0&0&1&0&0&0&0&0&0&1&0&0&0&0&0\\ 
30&442&192.168.2.101&192.168.1.23&59676&15000&0&0&0&1&0&0&0&0&0&0&1&0&0&0&0&0\\ 
30&443&192.168.2.101&192.168.1.23&49470&81&0&0&0&1&0&0&0&0&0&0&1&0&0&0&0&0\\ 
30&444&192.168.2.101&192.168.1.23&43366&3301&0&0&0&1&0&0&0&0&0&0&1&0&0&0&0&0\\ 
30&445&192.168.2.101&192.168.1.23&55436&2001&0&0&0&1&0&0&0&0&0&0&1&0&0&0&0&0\\ 
30&446&192.168.2.101&192.168.1.23&40200&1594&0&0&0&1&0&0&0&0&0&0&1&0&0&0&0&0\\ 
30&447&192.168.2.101&192.168.1.23&50504&1032&0&0&0&1&0&0&0&0&0&0&1&0&0&0&0&0\\ 
30&448&192.168.2.101&192.168.1.23&41512&2608&0&0&0&1&0&0&0&0&0&0&1&0&0&0&0&0\\ 
30&449&192.168.2.101&192.168.1.23&46870&2046&0&0&0&1&0&0&0&0&0&0&1&0&0&0&0&0\\ 
30&450&192.168.2.101&192.168.1.23&49774&1310&0&0&0&1&0&0&0&0&0&0&1&0&0&0&0&0\\ 
30&451&192.168.2.101&192.168.1.23&38436&4279&0&0&0&1&0&0&0&0&0&0&1&0&0&0&0&0\\ 
30&452&192.168.2.101&192.168.1.23&35278&1259&0&0&0&1&0&0&0&0&0&0&1&0&0&0&0&0\\ 
30&453&192.168.2.101&192.168.1.23&38928&16993&0&0&0&1&0&0&0&0&0&0&1&0&0&0&0&0\\ 
30&454&192.168.2.101&192.168.1.23&58124&9003&0&0&0&1&0&0&0&0&0&0&1&0&0&0&0&0\\ 
30&455&192.168.2.101&192.168.1.23&42248&4998&0&0&0&1&0&0&0&0&0&0&1&0&0&0&0&0\\ 
30&456&192.168.2.101&192.168.1.23&53718&1151&0&0&0&1&0&0&0&0&0&0&1&0&0&0&0&0\\ 
30&457&192.168.2.101&192.168.1.23&45006&1104&0&0&0&1&0&0&0&0&0&0&1&0&0&0&0&0\\ 
30&458&192.168.2.101&192.168.1.23&56994&5802&0&0&0&1&0&0&0&0&0&0&1&0&0&0&0&0\\ 
30&459&192.168.2.101&192.168.1.23&46358&32771&0&0&0&1&0&0&0&0&0&0&1&0&0&0&0&0\\ 
30&460&192.168.2.101&192.168.1.23&52214&616&0&0&0&1&0&0&0&0&0&0&1&0&0&0&0&0\\ 
30&461&192.168.2.101&192.168.1.23&40474&700&0&0&0&1&0&0&0&0&0&0&1&0&0&0&0&0\\ 
30&462&192.168.2.101&192.168.1.23&47330&31337&0&0&0&1&0&0&0&0&0&0&1&0&0&0&0&0\\ 
30&463&192.168.2.101&192.168.1.23&49902&1201&0&0&0&1&0&0&0&0&0&0&1&0&0&0&0&0\\ 
30&464&192.168.2.101&192.168.1.23&44904&3703&0&0&0&1&0&0&0&0&0&0&1&0&0&0&0&0\\ 
30&465&192.168.2.101&192.168.1.23&40916&2500&0&0&0&1&0&0&0&0&0&0&1&0&0&0&0&0\\ 
30&466&192.168.2.101&192.168.1.23&54202&777&0&0&0&1&0&0&0&0&0&0&1&0&0&0&0&0\\ 
30&467&192.168.2.101&192.168.1.23&56460&13782&0&0&0&1&0&0&0&0&0&0&1&0&0&0&0&0\\ 
30&468&192.168.2.101&192.168.1.23&43822&7443&0&0&0&1&0&0&0&0&0&0&1&0&0&0&0&0\\ 
30&469&192.168.2.101&192.168.1.23&36386&3998&0&0&0&1&0&0&0&0&0&0&1&0&0&0&0&0\\ 
30&470&192.168.2.101&192.168.1.23&59062&2191&0&0&0&1&0&0&0&0&0&0&1&0&0&0&0&0\\ 
30&471&192.168.2.101&192.168.1.23&51346&7200&0&0&0&1&0&0&0&0&0&0&1&0&0&0&0&0\\ 
30&472&192.168.2.101&192.168.1.23&39854&2100&0&0&0&1&0&0&0&0&0&0&1&0&0&0&0&0\\ 
30&473&192.168.2.101&192.168.1.23&39156&6547&0&0&0&1&0&0&0&0&0&0&1&0&0&0&0&0\\ 
30&474&192.168.2.101&192.168.1.23&54322&2106&0&0&0&1&0&0&0&0&0&0&1&0&0&0&0&0\\ 
30&475&192.168.2.101&192.168.1.23&53402&8291&0&0&0&1&0&0&0&0&0&0&1&0&0&0&0&0\\ 
30&476&192.168.2.101&192.168.1.23&60378&8701&0&0&0&1&0&0&0&0&0&0&1&0&0&0&0&0\\ 
30&477&192.168.2.101&192.168.1.23&36772&3546&0&0&0&1&0&0&0&0&0&0&1&0&0&0&0&0\\ 
30&478&192.168.2.101&192.168.1.23&44812&903&0&0&0&1&0&0&0&0&0&0&1&0&0&0&0&0\\ 
30&479&192.168.2.101&192.168.1.23&35162&1137&0&0&0&1&0&0&0&0&0&0&1&0&0&0&0&0\\ 
30&480&192.168.2.101&192.168.1.23&44952&8292&0&0&0&1&0&0&0&0&0&0&1&0&0&0&0&0\\ 
30&481&192.168.2.101&192.168.1.23&41222&4004&0&0&0&1&0&0&0&0&0&0&1&0&0&0&0&0\\ 
30&482&192.168.2.101&192.168.1.23&57246&19101&0&0&0&1&0&0&0&0&0&0&1&0&0&0&0&0\\ 
30&483&192.168.2.101&192.168.1.23&46368&1935&0&0&0&1&0&0&0&0&0&0&1&0&0&0&0&0\\ 
30&484&192.168.2.101&192.168.1.23&43054&5200&0&0&0&1&0&0&0&0&0&0&1&0&0&0&0&0\\ 
30&485&192.168.2.101&192.168.1.23&50158&5004&0&0&0&1&0&0&0&0&0&0&1&0&0&0&0&0\\ 
30&486&192.168.2.101&192.168.1.23&60306&5414&0&0&0&1&0&0&0&0&0&0&1&0&0&0&0&0\\ 
30&487&192.168.2.101&192.168.1.23&60610&6389&0&0&0&1&0&0&0&0&0&0&1&0&0&0&0&0\\ 
30&488&192.168.2.101&192.168.1.23&41854&58080&0&0&0&1&0&0&0&0&0&0&1&0&0&0&0&0\\ 
30&489&192.168.2.101&192.168.1.23&39444&7000&0&0&0&1&0&0&0&0&0&0&1&0&0&0&0&0\\ 
30&490&192.168.2.101&192.168.1.23&58386&4006&0&0&0&1&0&0&0&0&0&0&1&0&0&0&0&0\\ 
30&491&192.168.2.101&192.168.1.23&40110&11110&0&0&0&1&0&0&0&0&0&0&1&0&0&0&0&0\\ 
30&492&192.168.2.101&192.168.1.23&51860&2557&0&0&0&1&0&0&0&0&0&0&1&0&0&0&0&0\\ 
30&493&192.168.2.101&192.168.1.23&38896&90&0&0&0&1&0&0&0&0&0&0&1&0&0&0&0&0\\ 
30&494&192.168.2.101&192.168.1.23&53226&11967&0&0&0&1&0&0&0&0&0&0&1&0&0&0&0&0\\ 
30&495&192.168.2.101&192.168.1.23&40880&18040&0&0&0&1&0&0&0&0&0&0&1&0&0&0&0&0\\ 
30&496&192.168.2.101&192.168.1.23&60214&1580&0&0&0&1&0&0&0&0&0&0&1&0&0&0&0&0\\ 
30&497&192.168.2.101&192.168.1.23&53340&1138&0&0&0&1&0&0&0&0&0&0&1&0&0&0&0&0\\ 
30&498&192.168.2.101&192.168.1.23&37334&5102&0&0&0&1&0&0&0&0&0&0&1&0&0&0&0&0\\ 
30&499&192.168.2.101&192.168.1.23&40476&49157&0&0&0&1&0&0&0&0&0&0&1&0&0&0&0&0\\ 
30&500&192.168.2.101&192.168.1.23&45662&1132&0&0&0&1&0&0&0&0&0&0&1&0&0&0&0&0\\ 
30&501&192.168.2.101&192.168.1.23&48858&1287&0&0&0&1&0&0&0&0&0&0&1&0&0&0&0&0\\ 
30&502&192.168.2.101&192.168.1.23&56882&1141&0&0&0&1&0&0&0&0&0&0&1&0&0&0&0&0\\ 
30&503&192.168.2.101&192.168.1.23&59866&9898&0&0&0&1&0&0&0&0&0&0&1&0&0&0&0&0\\ 
30&504&192.168.2.101&192.168.1.23&60760&1641&0&0&0&1&0&0&0&0&0&0&1&0&0&0&0&0\\ 
30&505&192.168.2.101&192.168.1.23&52762&765&0&0&0&1&0&0&0&0&0&0&1&0&0&0&0&0\\ 
30&506&192.168.2.101&192.168.1.23&49402&3371&0&0&0&1&0&0&0&0&0&0&1&0&0&0&0&0\\ 
30&507&192.168.2.101&192.168.1.23&49154&6567&0&0&0&1&0&0&0&0&0&0&1&0&0&0&0&0\\ 
30&508&192.168.2.101&192.168.1.23&55966&119&0&0&0&1&0&0&0&0&0&0&1&0&0&0&0&0\\ 
30&509&192.168.2.101&192.168.1.23&57888&4550&0&0&0&1&0&0&0&0&0&0&1&0&0&0&0&0\\ 
30&510&192.168.2.101&192.168.1.23&33692&32777&0&0&0&1&0&0&0&0&0&0&1&0&0&0&0&0\\ 
30&511&192.168.2.101&192.168.1.23&55780&9502&0&0&0&1&0&0&0&0&0&0&1&0&0&0&0&0\\ 
30&512&192.168.2.101&192.168.1.23&55436&9876&0&0&0&1&0&0&0&0&0&0&1&0&0&0&0&0\\ 
30&513&192.168.2.101&192.168.1.23&46660&5906&0&0&0&1&0&0&0&0&0&0&1&0&0&0&0&0\\ 
30&514&192.168.2.101&192.168.1.23&56618&32783&0&0&0&1&0&0&0&0&0&0&1&0&0&0&0&0\\ 
30&515&192.168.2.101&192.168.1.23&41690&3690&0&0&0&1&0&0&0&0&0&0&1&0&0&0&0&0\\ 
30&516&192.168.2.101&192.168.1.23&51560&12345&0&0&0&1&0&0&0&0&0&0&1&0&0&0&0&0\\ 
30&517&192.168.2.101&192.168.1.23&38320&62078&0&0&0&1&0&0&0&0&0&0&1&0&0&0&0&0\\ 
30&518&192.168.2.101&192.168.1.23&41954&1717&0&0&0&1&0&0&0&0&0&0&1&0&0&0&0&0\\ 
30&519&192.168.2.101&192.168.1.23&55670&1045&0&0&0&1&0&0&0&0&0&0&1&0&0&0&0&0\\ 
30&520&192.168.2.101&192.168.1.23&58614&9101&0&0&0&1&0&0&0&0&0&0&1&0&0&0&0&0\\ 
30&521&192.168.2.101&192.168.1.23&53704&6502&0&0&0&1&0&0&0&0&0&0&1&0&0&0&0&0\\ 
30&522&192.168.2.101&192.168.1.23&45132&1145&0&0&0&1&0&0&0&0&0&0&1&0&0&0&0&0\\ 
30&523&192.168.2.101&192.168.1.23&36844&3333&0&0&0&1&0&0&0&0&0&0&1&0&0&0&0&0\\ 
30&524&192.168.2.101&192.168.1.23&34444&1053&0&0&0&1&0&0&0&0&0&0&1&0&0&0&0&0\\ 
30&525&192.168.2.101&192.168.1.23&53076&6669&0&0&0&1&0&0&0&0&0&0&1&0&0&0&0&0\\ 
30&526&192.168.2.101&192.168.1.23&52200&8290&0&0&0&1&0&0&0&0&0&0&1&0&0&0&0&0\\ 
30&527&192.168.2.101&192.168.1.23&58536&9050&0&0&0&1&0&0&0&0&0&0&1&0&0&0&0&0\\ 
30&528&192.168.2.101&192.168.1.23&42326&7435&0&0&0&1&0&0&0&0&0&0&1&0&0&0&0&0\\ 
30&529&192.168.2.101&192.168.1.23&34752&9900&0&0&0&1&0&0&0&0&0&0&1&0&0&0&0&0\\ 
30&530&192.168.2.101&192.168.1.23&56108&2160&0&0&0&1&0&0&0&0&0&0&1&0&0&0&0&0\\ 
30&531&192.168.2.101&192.168.1.23&53360&1999&0&0&0&1&0&0&0&0&0&0&1&0&0&0&0&0\\ 
30&532&192.168.2.101&192.168.1.23&52802&3889&0&0&0&1&0&0&0&0&0&0&1&0&0&0&0&0\\ 
30&533&192.168.2.101&192.168.1.23&60654&2121&0&0&0&1&0&0&0&0&0&0&1&0&0&0&0&0\\ 
30&534&192.168.2.101&192.168.1.23&42784&2702&0&0&0&1&0&0&0&0&0&0&1&0&0&0&0&0\\ 
30&535&192.168.2.101&192.168.1.23&35648&5679&0&0&0&1&0&0&0&0&0&0&1&0&0&0&0&0\\ 
30&536&192.168.2.101&192.168.1.23&60436&9001&0&0&0&1&0&0&0&0&0&0&1&0&0&0&0&0\\ 
30&537&192.168.2.101&192.168.1.23&41206&6112&0&0&0&1&0&0&0&0&0&0&1&0&0&0&0&0\\ 
30&538&192.168.2.101&192.168.1.23&44344&2020&0&0&0&1&0&0&0&0&0&0&1&0&0&0&0&0\\ 
30&539&192.168.2.101&192.168.1.23&50062&1034&0&0&0&1&0&0&0&0&0&0&1&0&0&0&0&0\\ 
30&540&192.168.2.101&192.168.1.23&36964&20000&0&0&0&1&0&0&0&0&0&0&1&0&0&0&0&0\\ 
30&541&192.168.2.101&192.168.1.23&41532&8649&0&0&0&1&0&0&0&0&0&0&1&0&0&0&0&0\\ 
30&542&192.168.2.101&192.168.1.23&56138&1112&0&0&0&1&0&0&0&0&0&0&1&0&0&0&0&0\\ 
30&543&192.168.2.101&192.168.1.23&36822&10243&0&0&0&1&0&0&0&0&0&0&1&0&0&0&0&0\\ 
30&544&192.168.2.101&192.168.1.23&42794&1500&0&0&0&1&0&0&0&0&0&0&1&0&0&0&0&0\\ 
30&545&192.168.2.101&192.168.1.23&47412&88&0&0&0&1&1&0&0&1&0&0&1&2&0&0&0&0\\ 
30&546&192.168.2.101&192.168.1.23&34342&902&0&0&0&1&0&0&0&0&0&0&1&0&0&0&0&0\\ 
30&547&192.168.2.101&192.168.1.23&43680&1277&0&0&0&1&0&0&0&0&0&0&1&0&0&0&0&0\\ 
30&548&192.168.2.101&192.168.1.23&38928&6666&0&0&0&1&0&0&0&0&0&0&1&0&0&0&0&0\\ 
30&549&192.168.2.101&192.168.1.23&52796&912&0&0&0&1&0&0&0&0&0&0&1&0&0&0&0&0\\ 
30&550&192.168.2.101&192.168.1.23&54152&24444&0&0&0&1&0&0&0&0&0&0&1&0&0&0&0&0\\ 
30&551&192.168.2.101&192.168.1.23&56796&2038&0&0&0&1&0&0&0&0&0&0&1&0&0&0&0&0\\ 
30&552&192.168.2.101&192.168.1.23&50930&2045&0&0&0&1&0&0&0&0&0&0&1&0&0&0&0&0\\ 
30&553&192.168.2.101&192.168.1.23&53116&340&0&0&0&1&0&0&0&0&0&0&1&0&0&0&0&0\\ 
30&554&192.168.2.101&192.168.1.23&57550&49161&0&0&0&1&0&0&0&0&0&0&1&0&0&0&0&0\\ 
30&555&192.168.2.101&192.168.1.23&54876&2718&0&0&0&1&0&0&0&0&0&0&1&0&0&0&0&0\\ 
30&556&192.168.2.101&192.168.1.23&55134&2049&0&0&0&1&0&0&0&0&0&0&1&0&0&0&0&0\\ 
30&557&192.168.2.101&192.168.1.23&49782&7627&0&0&0&1&0&0&0&0&0&0&1&0&0&0&0&0\\ 
30&558&192.168.2.101&192.168.1.23&34706&2111&0&0&0&1&0&0&0&0&0&0&1&0&0&0&0&0\\ 
30&559&192.168.2.101&192.168.1.23&40152&8100&0&0&0&1&0&0&0&0&0&0&1&0&0&0&0&0\\ 
30&560&192.168.2.101&192.168.1.23&53060&1812&0&0&0&1&0&0&0&0&0&0&1&0&0&0&0&0\\ 
30&561&192.168.2.101&192.168.1.23&59110&32780&0&0&0&1&0&0&0&0&0&0&1&0&0&0&0&0\\ 
30&562&192.168.2.101&192.168.1.23&59210&9535&0&0&0&1&0&0&0&0&0&0&1&0&0&0&0&0\\ 
30&563&192.168.2.101&192.168.1.23&59014&55055&0&0&0&1&0&0&0&0&0&0&1&0&0&0&0&0\\ 
30&564&192.168.2.101&192.168.1.23&50474&32774&0&0&0&1&0&0&0&0&0&0&1&0&0&0&0&0\\ 
30&565&192.168.2.101&192.168.1.23&52854&3030&0&0&0&1&0&0&0&0&0&0&1&0&0&0&0&0\\ 
30&566&192.168.2.101&192.168.1.23&59626&20005&0&0&0&1&0&0&0&0&0&0&1&0&0&0&0&0\\ 
30&567&192.168.2.101&192.168.1.23&39926&7019&0&0&0&1&0&0&0&0&0&0&1&0&0&0&0&0\\ 
30&568&192.168.2.101&192.168.1.23&40960&1971&0&0&0&1&0&0&0&0&0&0&1&0&0&0&0&0\\ 
30&569&192.168.2.101&192.168.1.23&50234&2144&0&0&0&1&0&0&0&0&0&0&1&0&0&0&0&0\\ 
30&570&192.168.2.101&192.168.1.23&39030&30951&0&0&0&1&0&0&0&0&0&0&1&0&0&0&0&0\\ 
30&571&192.168.2.101&192.168.1.23&44902&8180&0&0&0&1&0&0&0&0&0&0&1&0&0&0&0&0\\ 
30&572&192.168.2.101&192.168.1.23&48190&8192&0&0&0&1&0&0&0&0&0&0&1&0&0&0&0&0\\ 
30&573&192.168.2.101&192.168.1.23&58064&444&0&0&0&1&0&0&0&0&0&0&1&0&0&0&0&0\\ 
30&574&192.168.2.101&192.168.1.23&55594&2875&0&0&0&1&0&0&0&0&0&0&1&0&0&0&0&0\\ 
30&575&192.168.2.101&192.168.1.23&54266&3659&0&0&0&1&0&0&0&0&0&0&1&0&0&0&0&0\\ 
30&576&192.168.2.101&192.168.1.23&48006&1011&0&0&0&1&0&0&0&0&0&0&1&0&0&0&0&0\\ 
30&577&192.168.2.101&192.168.1.23&47488&1185&0&0&0&1&0&0&0&0&0&0&1&0&0&0&0&0\\ 
30&578&192.168.2.101&192.168.1.23&43262&8600&0&0&0&1&0&0&0&0&0&0&1&0&0&0&0&0\\ 
30&579&192.168.2.101&192.168.1.23&40260&2399&0&0&0&1&0&0&0&0&0&0&1&0&0&0&0&0\\ 
30&580&192.168.2.101&192.168.1.23&39778&32773&0&0&0&1&0&0&0&0&0&0&1&0&0&0&0&0\\ 
30&581&192.168.2.101&192.168.1.23&38678&5298&0&0&0&1&0&0&0&0&0&0&1&0&0&0&0&0\\ 
30&582&192.168.2.101&192.168.1.23&47918&20031&0&0&0&1&0&0&0&0&0&0&1&0&0&0&0&0\\ 
30&583&192.168.2.101&192.168.1.23&36654&9010&0&0&0&1&0&0&0&0&0&0&1&0&0&0&0&0\\ 
30&584&192.168.2.101&192.168.1.23&54552&4045&0&0&0&1&0&0&0&0&0&0&1&0&0&0&0&0\\ 
30&585&192.168.2.101&192.168.1.23&58904&32779&0&0&0&1&0&0&0&0&0&0&1&0&0&0&0&0\\ 
30&586&192.168.2.101&192.168.1.23&39362&1131&0&0&0&1&0&0&0&0&0&0&1&0&0&0&0&0\\ 
30&587&192.168.2.101&192.168.1.23&54432&9666&0&0&0&1&0&0&0&0&0&0&1&0&0&0&0&0\\ 
30&588&192.168.2.101&192.168.1.23&56754&15742&0&0&0&1&0&0&0&0&0&0&1&0&0&0&0&0\\ 
30&589&192.168.2.101&192.168.1.23&40594&2260&0&0&0&1&0&0&0&0&0&0&1&0&0&0&0&0\\ 
30&590&192.168.2.101&192.168.1.23&40786&5431&0&0&0&1&0&0&0&0&0&0&1&0&0&0&0&0\\ 
30&591&192.168.2.101&192.168.1.23&37826&12265&0&0&0&1&0&0&0&0&0&0&1&0&0&0&0&0\\ 
30&592&192.168.2.101&192.168.1.23&54716&83&0&0&0&1&0&0&0&0&0&0&1&0&0&0&0&0\\ 
30&593&192.168.2.101&192.168.1.23&39616&1090&0&0&0&1&0&0&0&0&0&0&1&0&0&0&0&0\\ 
30&594&192.168.2.101&192.168.1.23&41808&2809&0&0&0&1&0&0&0&0&0&0&1&0&0&0&0&0\\ 
30&595&192.168.2.101&192.168.1.23&50626&1984&0&0&0&1&0&0&0&0&0&0&1&0&0&0&0&0\\ 
30&596&192.168.2.101&192.168.1.23&34742&911&0&0&0&1&0&0&0&0&0&0&1&0&0&0&0&0\\ 
30&597&192.168.2.101&192.168.1.23&37170&888&0&0&0&1&0&0&0&0&0&0&1&0&0&0&0&0\\ 
30&598&192.168.2.101&192.168.1.23&41688&1199&0&0&0&1&0&0&0&0&0&0&1&0&0&0&0&0\\ 
30&599&192.168.2.101&192.168.1.23&34648&9100&0&0&0&1&0&0&0&0&0&0&1&0&0&0&0&0\\ 
30&600&192.168.2.101&192.168.1.23&45860&2010&0&0&0&1&0&0&0&0&0&0&1&0&0&0&0&0\\ 
30&601&192.168.2.101&192.168.1.23&51500&9575&0&0&0&1&0&0&0&0&0&0&1&0&0&0&0&0\\ 
30&602&192.168.2.101&192.168.1.23&48228&1166&0&0&0&1&0&0&0&0&0&0&1&0&0&0&0&0\\ 
30&603&192.168.2.101&192.168.1.23&54020&7920&0&0&0&1&0&0&0&0&0&0&1&0&0&0&0&0\\ 
30&604&192.168.2.101&192.168.1.23&53888&1688&0&0&0&1&0&0&0&0&0&0&1&0&0&0&0&0\\ 
30&605&192.168.2.101&192.168.1.23&33838&7777&0&0&0&1&0&0&0&0&0&0&1&0&0&0&0&0\\ 
30&606&192.168.2.101&192.168.1.23&52594&27352&0&0&0&1&0&0&0&0&0&0&1&0&0&0&0&0\\ 
30&607&192.168.2.101&192.168.1.23&44552&1494&0&0&0&1&0&0&0&0&0&0&1&0&0&0&0&0\\ 
30&608&192.168.2.101&192.168.1.23&34950&8193&0&0&0&1&0&0&0&0&0&0&1&0&0&0&0&0\\ 
30&609&192.168.2.101&192.168.1.23&46024&50003&0&0&0&1&0&0&0&0&0&0&1&0&0&0&0&0\\ 
30&610&192.168.2.101&192.168.1.23&57922&32778&0&0&0&1&0&0&0&0&0&0&1&0&0&0&0&0\\ 
30&611&192.168.2.101&192.168.1.23&37590&7938&0&0&0&1&0&0&0&0&0&0&1&0&0&0&0&0\\ 
30&612&192.168.2.101&192.168.1.23&56396&50006&0&0&0&1&0&0&0&0&0&0&1&0&0&0&0&0\\ 
30&613&192.168.2.101&192.168.1.23&56130&49152&0&0&0&1&0&0&0&0&0&0&1&0&0&0&0&0\\ 
30&614&192.168.2.101&192.168.1.23&48890&32784&0&0&0&1&0&0&0&0&0&0&1&0&0&0&0&0\\ 
30&615&192.168.2.101&192.168.1.23&60924&10003&0&0&0&1&0&0&0&0&0&0&1&0&0&0&0&0\\ 
30&616&192.168.2.101&192.168.1.23&41516&545&0&0&0&1&0&0&0&0&0&0&1&0&0&0&0&0\\ 
30&617&192.168.2.101&192.168.1.23&37888&65129&0&0&0&1&0&0&0&0&0&0&1&0&0&0&0&0\\ 
30&618&192.168.2.101&192.168.1.23&58096&16012&0&0&0&1&0&0&0&0&0&0&1&0&0&0&0&0\\ 
30&619&192.168.2.101&192.168.1.23&55998&17877&0&0&0&1&0&0&0&0&0&0&1&0&0&0&0&0\\ 
30&620&192.168.2.101&192.168.1.23&47020&10004&0&0&0&1&0&0&0&0&0&0&1&0&0&0&0&0\\ 
30&621&192.168.2.101&192.168.1.23&60196&2047&0&0&0&1&0&0&0&0&0&0&1&0&0&0&0&0\\ 
30&622&192.168.2.101&192.168.1.23&39744&8022&0&0&0&1&0&0&0&0&0&0&1&0&0&0&0&0\\ 
30&623&192.168.2.101&192.168.1.23&43684&7002&0&0&0&1&0&0&0&0&0&0&1&0&0&0&0&0\\ 
30&624&192.168.2.101&192.168.1.23&40616&10180&0&0&0&1&0&0&0&0&0&0&1&0&0&0&0&0\\ 
30&625&192.168.2.101&192.168.1.23&42170&65389&0&0&0&1&0&0&0&0&0&0&1&0&0&0&0&0\\ 
30&626&192.168.2.101&192.168.1.23&45170&26214&0&0&0&1&0&0&0&0&0&0&1&0&0&0&0&0\\ 
30&627&192.168.2.101&192.168.1.23&54798&3880&0&0&0&1&0&0&0&0&0&0&1&0&0&0&0&0\\ 
30&628&192.168.2.101&192.168.1.23&38134&50300&0&0&0&1&0&0&0&0&0&0&1&0&0&0&0&0\\ 
30&629&192.168.2.101&192.168.1.23&52742&5911&0&0&0&1&0&0&0&0&0&0&1&0&0&0&0&0\\ 
30&630&192.168.2.101&192.168.1.23&52218&1900&0&0&0&1&0&0&0&0&0&0&1&0&0&0&0&0\\ 
30&631&192.168.2.101&192.168.1.23&42684&4224&0&0&0&1&0&0&0&0&0&0&1&0&0&0&0&0\\ 
30&632&192.168.2.101&192.168.1.23&43014&19315&0&0&0&1&0&0&0&0&0&0&1&0&0&0&0&0\\ 
30&633&192.168.2.101&192.168.1.23&54908&14238&0&0&0&1&0&0&0&0&0&0&1&0&0&0&0&0\\ 
30&634&192.168.2.101&192.168.1.23&52226&1061&0&0&0&1&0&0&0&0&0&0&1&0&0&0&0&0\\ 
30&635&192.168.2.101&192.168.1.23&38812&987&0&0&0&1&0&0&0&0&0&0&1&0&0&0&0&0\\ 
30&636&192.168.2.101&192.168.1.23&60616&1081&0&0&0&1&0&0&0&0&0&0&1&0&0&0&0&0\\ 
30&637&192.168.2.101&192.168.1.23&53312&1069&0&0&0&1&0&0&0&0&0&0&1&0&0&0&0&0\\ 
30&638&192.168.2.101&192.168.1.23&53298&7004&0&0&0&1&0&0&0&0&0&0&1&0&0&0&0&0\\ 
30&639&192.168.2.101&192.168.1.23&44572&15003&0&0&0&1&0&0&0&0&0&0&1&0&0&0&0&0\\ 
30&640&192.168.2.101&192.168.1.23&50784&8181&0&0&0&1&0&0&0&0&0&0&1&0&0&0&0&0\\ 
30&641&192.168.1.23&52.206.50.13&49211&80&0&0&0&1&0&0&0&0&0&0&1&0&0&1&0&0\\ 
30&642&192.168.1.23&31.55.162.204&54143&443&0&0&0&0&0&0&0&0&0&0&382&458&1&0&0&0\\ 
31&0&192.168.1.23&31.55.162.204&54143&443&0&0&0&0&0&0&0&0&0&0&999&1791&1&0&0&0\\ 
31&1&192.168.1.23&216.58.210.46&53807&443&0&0&0&0&0&0&0&0&0&0&1&0&1&0&0&0\\ 
31&2&192.168.1.23&216.58.210.46&53808&443&0&0&0&0&0&0&0&0&0&0&1&0&1&0&0&0\\ 
31&3&192.168.1.23&52.206.50.13&49211&80&0&0&0&0&0&0&0&0&0&0&2&0&0&1&0&0\\ 
31&4&192.168.1.23&31.55.162.204&54241&443&0&0&0&0&0&0&0&0&0&0&0&0&1&0&0&0\\ 
32&0&31.55.162.204&192.168.1.23&443&54143&0&0&0&0&0&0&0&0&0&0&59&332&2&2&0&0\\ 
32&1&31.55.162.204&192.168.1.23&443&54241&0&0&0&0&0&0&0&0&0&0&2&3&2&1&0&0\\ 
32&2&192.168.1.23&52.206.50.13&49211&80&0&0&0&0&0&1&0&0&0&0&2&0&1&2&0&0\\ 
33&0&192.168.1.23&31.55.162.204&54143&443&0&0&0&0&0&0&0&0&0&0&485&1680&2&2&0&0\\ 
33&1&192.168.1.23&52.206.50.13&49211&80&0&0&0&0&0&0&0&0&0&0&3&0&1&2&0&0\\ 
33&2&192.168.1.23&216.58.210.46&53807&443&0&0&0&0&0&0&0&0&0&0&1&1&2&1&0&0\\ 
34&0&31.55.162.204&192.168.1.23&443&54143&0&0&0&0&0&0&0&0&0&0&266&1680&3&4&0&0\\ 
34&1&192.168.1.23&52.206.50.13&49211&80&0&0&0&0&0&0&0&0&0&0&4&1&3&4&0&0\\ 
34&2&192.168.1.23&216.58.210.46&53807&443&0&0&0&0&0&0&0&0&0&0&1&1&2&1&0&0\\ 
34&3&31.55.162.204&192.168.1.23&443&54241&1&0&0&0&0&0&0&0&0&0&2&1&0&0&0&0\\ 
34&4&54.247.163.89&192.168.1.23&80&50310&0&1&0&0&0&0&0&0&0&0&0&0&0&0&0&0\\ 
34&5&54.247.163.89&192.168.1.23&80&50317&0&0&0&0&0&0&0&1&0&0&0&0&0&0&0&0\\ 
34&6&54.247.163.89&192.168.1.23&80&50318&0&0&0&0&0&0&0&1&0&0&0&0&0&0&0&0\\ 
34&7&54.247.163.89&192.168.1.23&80&50319&0&0&0&0&0&0&0&1&0&0&0&0&0&0&0&0\\ 
35&0&192.168.1.23&31.55.162.204&54143&443&0&0&0&0&0&0&0&0&0&0&592&1665&2&2&0&0\\ 
35&1&192.168.1.23&52.206.50.13&49211&80&0&0&0&0&0&0&0&0&0&0&3&0&1&2&0&0\\ 
35&2&192.168.1.23&17.252.60.31&49155&5223&0&0&0&0&0&0&0&0&0&0&1&0&1&1&0&0\\ 
35&3&192.168.1.23&107.21.216.66&54287&443&0&0&0&0&0&1&0&0&0&0&6&6&7&4&0&0\\ 
35&4&192.168.1.23&107.21.105.196&54288&443&0&0&1&0&0&1&1&0&0&0&0&0&0&0&0&0\\ 
35&5&192.168.1.23&17.188.134.202&49217&5223&0&0&1&0&0&0&0&0&0&0&1&0&0&1&0&0\\ 
35&6&192.168.1.23&216.58.210.46&53807&443&0&0&0&0&0&0&0&0&0&0&1&1&2&1&0&0\\ 
36&0&192.168.1.23&31.55.162.204&54143&443&0&0&0&0&0&0&0&0&0&0&336&1350&1&1&0&0\\ 
36&1&192.168.1.23&52.206.50.13&49211&80&0&0&0&0&0&0&0&0&0&0&3&0&1&2&0&0\\ 
37&0&31.55.162.204&192.168.1.23&443&54143&0&0&0&0&0&0&0&0&0&0&503&1678&3&3&0&0\\ 
37&1&192.168.1.23&52.206.50.13&49211&80&0&0&0&0&0&0&0&0&0&0&2&1&1&2&0&0\\ 
37&2&192.168.1.23&216.58.210.46&53807&443&0&0&0&0&0&0&0&0&0&0&1&1&2&1&0&0\\ 
37&3&192.168.1.23&31.55.162.204&54314&443&0&0&0&0&0&1&0&0&0&0&3&2&2&1&0&0\\ 
38&0&31.55.162.204&192.168.1.23&443&54143&0&0&0&0&0&0&0&0&0&0&485&1565&1&2&0&0\\ 
38&1&192.168.1.23&52.206.50.13&49211&80&0&0&0&0&0&0&0&0&0&0&2&1&1&2&0&0\\ 
38&2&192.168.1.23&216.58.210.46&53807&443&0&0&0&0&0&0&0&0&0&0&1&1&2&1&0&0\\ 
38&3&192.168.1.23&31.55.162.204&54314&443&0&0&0&0&0&0&0&0&0&0&84&111&0&1&0&0\\ 
39&0&31.55.162.204&192.168.1.23&443&54314&0&0&0&0&0&0&0&0&0&0&411&1325&1&21&0&0\\ 
39&1&192.168.1.23&31.55.162.204&54143&443&0&0&0&0&0&0&0&0&0&0&0&1&0&0&0&0\\ 
39&2&192.168.1.23&52.206.50.13&49211&80&0&0&0&0&0&0&0&0&0&0&3&0&1&2&0&0\\ 
40&0&31.55.162.204&192.168.1.23&443&54314&0&0&0&0&0&0&0&0&0&0&238&1685&3&9&0&0\\ 
40&1&192.168.1.23&52.206.50.13&49211&80&0&0&0&0&0&0&0&0&0&0&2&1&1&2&0&0\\ 
40&2&192.168.1.23&216.58.210.46&53804&443&0&0&0&0&0&0&0&0&0&0&1&1&2&1&0&0\\ 
41&0&31.55.162.204&192.168.1.23&443&54314&0&0&0&0&0&0&0&0&0&0&497&1670&2&4&0&0\\ 
41&1&192.168.1.23&52.206.50.13&49211&80&0&0&0&0&0&0&0&0&0&0&5&1&4&5&0&0\\ 
41&2&192.168.1.23&107.21.216.66&54287&443&0&1&0&0&0&0&2&0&0&0&0&0&1&1&0&0\\ 
41&3&192.168.1.23&216.58.210.46&53807&443&1&0&0&0&0&0&0&0&0&0&1&1&1&1&0&0\\ 
41&4&192.168.1.23&216.58.210.46&53808&443&0&0&0&0&0&0&0&0&0&0&2&1&1&1&0&0\\ 
41&5&31.55.162.204&192.168.1.23&443&54143&1&0&0&0&0&0&0&0&0&0&2&1&0&0&0&0\\ 
42&0&31.55.162.204&192.168.1.23&443&54314&0&0&0&0&0&0&0&0&0&0&227&1661&2&4&0&0\\ 
42&1&216.58.210.46&192.168.1.23&443&53802&1&0&0&0&0&0&0&0&0&0&1&2&0&0&0&0\\ 
42&2&216.58.210.42&192.168.1.23&443&53820&1&1&0&0&0&0&0&0&0&0&1&1&0&0&0&0\\ 
42&3&192.168.1.23&52.206.50.13&49211&80&0&1&0&0&0&0&0&0&0&0&5&0&4&5&0&0\\ 
42&4&192.168.1.23&216.58.210.46&53808&443&0&0&0&0&0&0&0&0&0&0&3&2&3&2&0&0\\ 
42&5&216.58.198.164&192.168.1.23&443&54125&1&0&0&0&0&0&0&0&0&0&2&0&0&0&0&0\\ 
42&6&216.58.210.46&192.168.1.23&443&53828&1&1&0&0&0&0&0&0&0&0&1&0&0&0&0&0\\ 
42&7&216.58.210.46&192.168.1.23&443&53818&1&1&0&0&0&0&0&0&0&0&1&0&0&0&0&0\\ 
42&8&216.58.210.46&192.168.1.23&443&53830&1&1&0&0&0&0&0&0&0&0&1&0&0&0&0&0\\ 
42&9&216.58.198.174&192.168.1.23&443&54127&1&1&0&0&0&0&0&0&0&0&1&0&0&0&0&0\\ 
43&0&31.55.162.204&192.168.1.23&443&54314&0&0&0&0&0&0&0&0&0&0&127&309&1&2&0&0\\ 
43&1&216.58.198.174&192.168.1.23&443&54127&0&0&0&0&0&0&0&0&0&0&0&1&0&0&0&0\\ 
43&2&216.58.210.46&192.168.1.23&443&53818&0&0&0&0&0&0&0&0&0&0&0&1&0&0&0&0\\ 
43&3&216.58.210.46&192.168.1.23&443&53828&0&0&0&0&0&0&0&0&0&0&0&1&0&0&0&0\\ 
43&4&216.58.198.164&192.168.1.23&443&54125&0&0&0&0&0&0&0&0&0&0&0&1&0&0&0&0\\ 
43&5&216.58.210.46&192.168.1.23&443&53830&0&0&0&0&0&0&0&0&0&0&0&1&0&0&0&0\\ 
43&6&192.168.1.23&52.206.50.13&49211&80&0&0&0&0&0&0&0&0&0&0&5&1&4&5&0&0\\ 
43&7&74.125.206.125&192.168.1.23&5222&50323&0&0&0&0&0&0&0&0&0&0&1&0&1&0&0&0\\ 
43&8&216.58.210.46&192.168.1.23&443&53812&1&0&0&0&0&0&0&0&0&0&1&1&0&1&0&0\\ 
43&9&216.58.198.174&192.168.1.23&443&54129&1&1&0&0&0&0&0&0&0&0&1&1&0&0&0&0\\ 
43&10&216.58.210.46&192.168.1.23&443&53826&1&1&0&0&0&0&0&0&0&0&1&1&0&0&0&0\\ 
43&11&216.58.210.46&192.168.1.23&443&53816&1&1&0&0&0&0&0&0&0&0&1&1&0&0&0&0\\ 
43&12&216.58.210.46&192.168.1.23&443&53841&1&1&0&0&0&0&0&0&0&0&1&1&0&0&0&0\\ 
43&13&216.58.210.46&192.168.1.23&443&53839&1&1&0&0&0&0&0&0&0&0&1&1&0&0&0&0\\ 
43&14&216.58.210.46&192.168.1.23&443&53842&1&1&0&0&0&0&0&0&0&0&1&1&0&0&0&0\\ 
43&15&216.58.210.33&192.168.1.23&443&54158&1&1&0&0&0&0&0&0&0&0&1&1&0&0&0&0\\ 
43&16&216.58.210.33&192.168.1.23&443&54156&1&1&0&0&0&0&0&0&0&0&1&1&0&0&0&0\\ 
43&17&216.58.210.33&192.168.1.23&443&54159&1&1&0&0&0&0&0&0&0&0&1&1&0&0&0&0\\ 
43&18&216.58.210.33&192.168.1.23&443&54160&1&1&0&0&0&0&0&0&0&0&1&1&0&0&0&0\\ 
43&19&216.58.210.33&192.168.1.23&443&54161&1&1&0&0&0&0&0&0&0&0&1&1&0&0&0&0\\ 
43&20&216.58.210.33&192.168.1.23&443&54151&1&1&0&0&0&0&0&0&0&0&1&1&0&0&0&0\\ 
43&21&192.168.1.23&216.58.210.46&53808&443&0&1&0&0&0&0&0&0&0&0&1&1&1&1&0&0\\ 
43&22&216.58.210.46&192.168.1.23&443&53863&1&0&0&0&0&0&0&0&0&0&2&1&0&0&0&0\\ 
43&23&216.58.210.46&192.168.1.23&443&54089&0&1&0&0&0&0&0&0&0&0&1&0&0&0&0&0\\ 
44&0&31.55.162.204&192.168.1.23&443&54314&0&0&0&0&0&0&0&0&0&0&410&1687&2&3&0&0\\ 
44&1&192.168.1.23&52.206.50.13&49211&80&0&0&0&0&0&0&0&0&0&0&1&1&0&1&0&0\\ 
44&2&192.168.1.23&216.58.210.46&54089&443&0&0&0&0&0&0&0&0&0&0&0&1&1&0&0&0\\ 
44&3&216.58.210.46&192.168.1.23&443&53837&1&0&0&0&0&0&0&0&0&0&1&0&0&0&0&0\\ 
44&4&216.58.210.46&192.168.1.23&443&53838&0&1&0&0&0&0&0&0&0&0&1&0&0&0&0&0\\ 
44&5&216.58.210.46&192.168.1.23&443&53840&0&1&0&0&0&0&0&0&0&0&1&0&0&0&0&0\\ 
45&0&192.168.1.23&31.55.162.204&54314&443&0&0&0&0&0&0&0&0&0&0&45&320&2&2&0&0\\ 
45&1&192.168.1.23&52.206.50.13&49211&80&0&0&0&0&0&0&0&0&0&0&6&0&4&5&0&0\\ 
45&2&192.168.1.23&216.58.210.46&53808&443&0&0&0&0&0&0&0&0&0&0&3&2&3&2&0&0\\ 
45&3&192.168.1.23&216.58.210.46&53838&443&0&0&0&0&0&0&0&0&0&0&1&1&0&0&0&0\\ 
45&4&192.168.1.23&216.58.210.46&53837&443&1&0&0&0&0&0&0&0&0&0&0&1&0&0&0&0\\ 
45&5&192.168.1.23&216.58.210.46&53840&443&1&0&0&0&0&0&0&0&0&0&0&1&0&0&0&0\\ 
45&6&192.168.1.23&216.58.210.46&53822&443&1&0&0&0&0&0&0&1&0&0&0&0&0&0&0&0\\ 
45&7&216.58.210.46&192.168.1.23&443&53867&2&0&0&0&0&0&0&0&0&0&1&1&0&0&0&0\\ 
46&0&192.168.1.23&31.55.162.204&54314&443&0&0&0&0&0&0&0&0&0&0&663&1320&1&3&0&0\\ 
46&1&192.168.1.23&52.206.50.13&49211&80&0&0&0&0&0&0&0&0&0&0&3&0&1&2&0&0\\ 
